# Supplementary material for: Crystal structure of 3-(4-meth­oxy­phen­yl)-2,3-di­hydro-1H-naphtho­[2,1-b]pyran-1-one
Source: Acta Crystallogr E Crystallogr Commun. 2015 Apr 22;71(Pt 5):o332. doi: 10.1107/S2056989015007082 (PMC4420115; doi:10.1107/S2056989015007082)
Supplement: Supplementary file 1 [file e-71-0o332-sup1.cif]

##############################################################################
#                                                                            #
# This CIF contains the data in a paper accepted for publication in          #
# Acta Crystallographica Section E. It conforms to the requirements of       #
# Notes for Authors for Acta Crystallographica Section E, and has been       #
# peer reviewed under the auspices of the IUCr Commission on Journals.       #
#                                                                            #
# Full details of the Crystallographic Information File format               #
# are given in the paper "The Crystallographic Information File (CIF):       #
# a New Standard Archive File for Crystallography" by S. R. Hall, F. H.      #
# Allen and I. D. Brown [Acta Cryst. (1991), A47, 655-685].                  #
#                                                                            #
# The current version of the core CIF dictionary is obtainable from          #
# ftp://ftp.iucr.org/pub/cif_core.dic.                                       #
#                                                                            #
# Software is freely available for graphical display of the structure(s)     #
# in this CIF. For information consult the CIF software page                 #
# http://www.iucr.org/resources/cif/software.                                #
#                                                                            #
# This file may be used for bona fide research purposes within the           #
# scientific community so long as proper attribution is given to the journal # 
# article from which it was obtained.                                        #
#                                                                            #
##############################################################################
data_I
_database_code_depnum_ccdc_archive 'CCDC 1058707'
_audit_creation_method     SHELXL-97
_chemical_name_systematic
;
3-(4-Methoxyphenyl)-2,3-dihydro-1<i>H</i>-naphtho[2,1-<i>b</i>]pyran-1-one
;
_chemical_name_common     ?
_chemical_formula_moiety     'C20 H16 O3'
_chemical_formula_sum     'C20 H16 O3'
_chemical_formula_iupac     'C20 H16 O3'
_chemical_formula_weight     304.33
_chemical_melting_point     ?
_symmetry_cell_setting     monoclinic
_symmetry_space_group_name_H-M     'P 21/n'
_symmetry_space_group_name_Hall     '-p 2yn'
loop_
    _symmetry_equiv_pos_as_xyz
    'x, y, z'
    '-x+1/2, y+1/2, -z+1/2'
    '-x, -y, -z'
    'x-1/2, -y-1/2, z-1/2'
_cell_length_a     7.3612(3)
_cell_length_b     17.8540(9)
_cell_length_c     11.9465(6)
_cell_angle_alpha     90.00
_cell_angle_beta     105.697(2)
_cell_angle_gamma     90.00
_cell_volume     1511.54(12)
_cell_formula_units_Z     4
_cell_measurement_reflns_used     3548
_cell_measurement_theta_min     2.11
_cell_measurement_theta_max     27.73
_cell_measurement_temperature     293(2)
_exptl_crystal_description     'block'
_exptl_crystal_colour     'Pale yellow'
_exptl_crystal_size_max     0.30
_exptl_crystal_size_mid     0.25
_exptl_crystal_size_min     0.20
_exptl_crystal_density_diffrn     1.337
_exptl_crystal_density_meas     ?
_exptl_crystal_density_method     'not measured'
_exptl_crystal_F_000     640
_exptl_absorpt_coefficient_mu     0.089
_exptl_absorpt_correction_type     multi-scan
_exptl_absorpt_process_details
;
(SADABS; Bruker, 2004)
;
_exptl_absorpt_correction_T_min     0.974
_exptl_absorpt_correction_T_max     0.982
_exptl_special_details     ?
_diffrn_ambient_temperature     293(2)
_diffrn_radiation_type     MoK\a
_diffrn_radiation_wavelength     0.71073
_diffrn_radiation_source     'fine-focus sealed tube'
_diffrn_radiation_monochromator     graphite
_diffrn_measurement_device_type     'Bruker Kappa APEXII CCD'
_diffrn_measurement_method     '\w and \f scan'
_diffrn_detector_area_resol_mean     ?
_diffrn_reflns_number     33755
_diffrn_reflns_av_R_equivalents     0.0346
_diffrn_reflns_av_sigmaI/netI     0.0220
_diffrn_reflns_theta_min     2.11
_diffrn_reflns_theta_max     27.73
_diffrn_reflns_theta_full     27.73
_diffrn_measured_fraction_theta_max     0.992
_diffrn_measured_fraction_theta_full     0.992
_diffrn_reflns_limit_h_min     -9
_diffrn_reflns_limit_h_max     9
_diffrn_reflns_limit_k_min     -23
_diffrn_reflns_limit_k_max     23
_diffrn_reflns_limit_l_min     -15
_diffrn_reflns_limit_l_max     15
_diffrn_standards_number     ?
_diffrn_standards_interval_count     ?
_diffrn_standards_interval_time     ?
_diffrn_standards_decay_%     ?
_refine_special_details
;
Refinement of <i>F</i>^2^ against ALL reflections. The weighted <i>R</i>-factor
<i>wR</i> and goodness of fit <i>S</i> are based on <i>F</i>^2^, conventional
<i>R</i>-factors <i>R</i> are based on <i>F</i>, with <i>F</i> set to zero for
negative <i>F</i>^2^. The threshold expression of <i>F</i>^2^ >
\s(<i>F</i>^2^) is used only for calculating <i>R</i>-factors(gt) <i>etc</i>.
and is not relevant to the choice of reflections for refinement.
<i>R</i>-factors based on <i>F</i>^2^ are statistically about twice as large
as those based on <i>F</i>, and <i>R</i>- factors based on ALL data will be
even larger.
;
_reflns_number_total     3548
_reflns_number_gt     2297
_reflns_threshold_expression     I>2\s(I)
_refine_ls_structure_factor_coef     Fsqd
_refine_ls_matrix_type     full
_refine_ls_R_factor_all     0.0877
_refine_ls_R_factor_gt     0.0475
_refine_ls_wR_factor_gt     0.1277
_refine_ls_wR_factor_ref     0.1713
_refine_ls_goodness_of_fit_ref     1.000
_refine_ls_restrained_S_all     1.000
_refine_ls_number_reflns     3548
_refine_ls_number_parameters     209
_refine_ls_number_restraints     0
_refine_ls_hydrogen_treatment     constr
_refine_ls_weighting_scheme     calc
_refine_ls_weighting_details
         'calc w=1/[\s^2^(Fo^2^)+(0.0866P)^2^+0.5483P] where P=(Fo^2^+2Fc^2^)/3'
_atom_sites_solution_hydrogens     geom
_atom_sites_solution_primary     direct
_atom_sites_solution_secondary     difmap
_refine_ls_shift/su_max     0.000
_refine_ls_shift/su_mean     0.000
_refine_diff_density_max     0.345
_refine_diff_density_min     -0.214
_refine_ls_extinction_method     none
_refine_ls_extinction_coef     ?
loop_
    _atom_type_symbol
    _atom_type_description
    _atom_type_scat_dispersion_real
    _atom_type_scat_dispersion_imag
    _atom_type_scat_source
    'C' 'C' 0.0033 0.0016
                         'International Tables Vol C Tables 4.2.6.8 and 6.1.1.4'
    'H' 'H' 0.0000 0.0000
                         'International Tables Vol C Tables 4.2.6.8 and 6.1.1.4'
    'O' 'O' 0.0106 0.0060
                         'International Tables Vol C Tables 4.2.6.8 and 6.1.1.4'
_computing_data_collection
;
APEX2 (Bruker, 2004)
;
_computing_cell_refinement
;
SAINT (Bruker, 2004)
;
_computing_data_reduction
;
SAINT (Bruker, 2004)
;
_computing_structure_solution
;
SHELXS97 (Sheldrick, 2008)
;
_computing_structure_refinement
;
SHELXL97 (Sheldrick, 2008)
;
_computing_molecular_graphics
;
ORTEP-3 for Windows (Farrugia, 2012)
;
_computing_publication_material
;
SHELXL97 (Sheldrick, 2008)
;
loop_
    _atom_site_type_symbol
    _atom_site_label
    _atom_site_fract_x
    _atom_site_fract_y
    _atom_site_fract_z
    _atom_site_U_iso_or_equiv
    _atom_site_adp_type
    _atom_site_calc_flag
    _atom_site_refinement_flags
    _atom_site_occupancy
    _atom_site_symmetry_multiplicity
    _atom_site_disorder_assembly
    _atom_site_disorder_group
    C C1 0.8210(3) 0.31670(11) 0.50857(17) 0.0479(5) Uani d . 1 1 . .
    H H1 0.7380 0.3483 0.4572 0.057 Uiso calc R 1 1 . .
    C C2 0.9984(3) 0.34116(12) 0.5627(2) 0.0569(6) Uani d . 1 1 . .
    H H2 1.0348 0.3890 0.5468 0.068 Uiso calc R 1 1 . .
    C C3 1.1261(3) 0.29601(14) 0.6411(2) 0.0615(6) Uani d . 1 1 . .
    H H3 1.2457 0.3139 0.6785 0.074 Uiso calc R 1 1 . .
    C C4 1.0749(3) 0.22571(13) 0.66264(19) 0.0552(5) Uani d . 1 1 . .
    H H4 1.1603 0.1956 0.7152 0.066 Uiso calc R 1 1 . .
    C C5 0.8940(3) 0.19745(11) 0.60665(16) 0.0442(4) Uani d . 1 1 . .
    C C6 0.7616(2) 0.24405(10) 0.52940(15) 0.0398(4) Uani d . 1 1 . .
    C C7 0.5772(2) 0.21474(10) 0.47367(14) 0.0380(4) Uani d . 1 1 . .
    C C8 0.5436(2) 0.13995(10) 0.48896(15) 0.0404(4) Uani d . 1 1 . .
    C C9 0.6770(3) 0.09415(11) 0.56488(18) 0.0480(5) Uani d . 1 1 . .
    H H9 0.6500 0.0440 0.5741 0.058 Uiso calc R 1 1 . .
    C C10 0.8442(3) 0.12317(11) 0.62434(17) 0.0494(5) Uani d . 1 1 . .
    H H10 0.9285 0.0935 0.6782 0.059 Uiso calc R 1 1 . .
    C C11 0.4166(3) 0.26181(11) 0.41137(16) 0.0444(4) Uani d . 1 1 . .
    C C12 0.2355(3) 0.22029(11) 0.3582(2) 0.0534(5) Uani d . 1 1 . .
    H H12A 0.1573 0.2214 0.4118 0.064 Uiso calc R 1 1 . .
    H H12B 0.1675 0.2456 0.2875 0.064 Uiso calc R 1 1 . .
    C C13 0.2685(3) 0.14097(11) 0.33062(18) 0.0478(5) Uani d . 1 1 . .
    H H13 0.3405 0.1408 0.2726 0.057 Uiso calc R 1 1 . .
    C C14 0.0947(3) 0.09419(11) 0.28505(18) 0.0461(5) Uani d . 1 1 . .
    C C15 -0.0210(3) 0.07528(12) 0.35425(18) 0.0537(5) Uani d . 1 1 . .
    H H15 0.0094 0.0918 0.4309 0.064 Uiso calc R 1 1 . .
    C C16 -0.1816(3) 0.03216(12) 0.31180(18) 0.0514(5) Uani d . 1 1 . .
    H H16 -0.2587 0.0201 0.3593 0.062 Uiso calc R 1 1 . .
    C C17 -0.2257(3) 0.00744(10) 0.19866(17) 0.0451(5) Uani d . 1 1 . .
    C C18 0.0466(3) 0.06940(12) 0.17210(18) 0.0511(5) Uani d . 1 1 . .
    H H18 0.1226 0.0818 0.1241 0.061 Uiso calc R 1 1 . .
    C C19 -0.1111(3) 0.02680(12) 0.12893(18) 0.0521(5) Uani d . 1 1 . .
    H H19 -0.1413 0.0107 0.0520 0.062 Uiso calc R 1 1 . .
    C C20 -0.5019(3) -0.05604(15) 0.2142(3) 0.0741(7) Uani d . 1 1 . .
    H H20A -0.4325 -0.0834 0.2814 0.111 Uiso calc R 1 1 . .
    H H20B -0.6009 -0.0870 0.1684 0.111 Uiso calc R 1 1 . .
    H H20C -0.5558 -0.0120 0.2386 0.111 Uiso calc R 1 1 . .
    O O1 0.38066(18) 0.10428(7) 0.43445(12) 0.0496(4) Uani d . 1 1 . .
    O O2 0.4204(2) 0.32953(8) 0.40683(15) 0.0635(5) Uani d . 1 1 . .
    O O3 -0.3787(2) -0.03475(9) 0.14670(14) 0.0619(4) Uani d . 1 1 . .
loop_
    _atom_site_aniso_label
    _atom_site_aniso_U_11
    _atom_site_aniso_U_22
    _atom_site_aniso_U_33
    _atom_site_aniso_U_12
    _atom_site_aniso_U_13
    _atom_site_aniso_U_23
    C1 0.0537(11) 0.0423(11) 0.0461(11) -0.0051(8) 0.0107(9) -0.0012(8)
    C2 0.0593(13) 0.0490(12) 0.0598(13) -0.0147(10) 0.0116(10) -0.0031(10)
    C3 0.0483(11) 0.0647(14) 0.0659(14) -0.0137(10) 0.0059(10) -0.0081(11)
    C4 0.0475(11) 0.0594(13) 0.0524(12) 0.0030(9) 0.0026(9) -0.0006(10)
    C5 0.0453(10) 0.0439(10) 0.0416(10) 0.0005(8) 0.0083(8) -0.0015(8)
    C6 0.0460(10) 0.0382(9) 0.0351(9) -0.0008(7) 0.0110(7) -0.0026(7)
    C7 0.0438(9) 0.0356(9) 0.0336(9) 0.0003(7) 0.0089(7) -0.0012(7)
    C8 0.0424(10) 0.0377(10) 0.0404(10) -0.0021(7) 0.0103(7) 0.0002(8)
    C9 0.0535(11) 0.0367(10) 0.0514(11) 0.0010(8) 0.0099(9) 0.0069(8)
    C10 0.0523(11) 0.0460(11) 0.0451(11) 0.0071(9) 0.0047(9) 0.0066(9)
    C11 0.0499(10) 0.0365(10) 0.0443(10) 0.0010(8) 0.0084(8) 0.0005(8)
    C12 0.0491(11) 0.0445(11) 0.0597(13) 0.0020(8) 0.0029(9) 0.0016(9)
    C13 0.0472(11) 0.0463(11) 0.0473(11) -0.0005(8) 0.0084(8) 0.0003(9)
    C14 0.0424(10) 0.0417(10) 0.0520(11) 0.0004(8) 0.0091(8) -0.0005(8)
    C15 0.0587(12) 0.0587(13) 0.0419(11) -0.0037(10) 0.0104(9) -0.0084(9)
    C16 0.0515(11) 0.0538(12) 0.0512(12) -0.0021(9) 0.0178(9) -0.0032(9)
    C17 0.0414(10) 0.0399(10) 0.0520(11) 0.0015(8) 0.0093(8) -0.0043(8)
    C18 0.0495(11) 0.0545(12) 0.0518(12) -0.0038(9) 0.0182(9) -0.0047(9)
    C19 0.0536(11) 0.0571(13) 0.0461(11) -0.0038(9) 0.0146(9) -0.0103(9)
    C20 0.0521(13) 0.0760(17) 0.098(2) -0.0161(12) 0.0263(13) -0.0099(15)
    O1 0.0474(8) 0.0395(7) 0.0554(8) -0.0048(6) 0.0028(6) 0.0053(6)
    O2 0.0619(10) 0.0377(8) 0.0802(11) 0.0039(6) 0.0008(8) 0.0028(7)
    O3 0.0538(9) 0.0633(10) 0.0681(10) -0.0171(7) 0.0159(7) -0.0162(8)
_geom_special_details
;
All e.s.d.'s (except the e.s.d. in the dihedral angle between two l.s. planes)
are estimated using the full covariance matrix. The cell e.s.d.'s are taken
into account individually in the estimation of e.s.d.'s in distances, angles
and torsion angles; correlations between e.s.d.'s in cell parameters are only
used when they are defined by crystal symmetry. An approximate (isotropic)
treatment of cell e.s.d.'s is used for estimating e.s.d.'s involving l.s.
planes.
;
loop_
    _geom_bond_atom_site_label_1
    _geom_bond_atom_site_label_2
    _geom_bond_site_symmetry_2
    _geom_bond_distance
    _geom_bond_publ_flag
    C1 C2 . 1.362(3) ?
    C1 C6 . 1.413(3) ?
    C1 H1 . 0.9300 ?
    C2 C3 . 1.391(3) ?
    C2 H2 . 0.9300 ?
    C3 C4 . 1.355(3) ?
    C3 H3 . 0.9300 ?
    C4 C5 . 1.412(3) ?
    C4 H4 . 0.9300 ?
    C5 C10 . 1.407(3) ?
    C5 C6 . 1.417(3) ?
    C6 C7 . 1.439(2) ?
    C7 C8 . 1.379(2) ?
    C7 C11 . 1.477(2) ?
    C8 O1 . 1.359(2) ?
    C8 C9 . 1.405(3) ?
    C9 C10 . 1.347(3) ?
    C9 H9 . 0.9300 ?
    C10 H10 . 0.9300 ?
    C11 O2 . 1.211(2) ?
    C11 C12 . 1.507(3) ?
    C12 C13 . 1.489(3) ?
    C12 H12A . 0.9700 ?
    C12 H12B . 0.9700 ?
    C13 O1 . 1.448(2) ?
    C13 C14 . 1.501(3) ?
    C13 H13 . 0.9800 ?
    C14 C18 . 1.372(3) ?
    C14 C15 . 1.380(3) ?
    C15 C16 . 1.387(3) ?
    C15 H15 . 0.9300 ?
    C16 C17 . 1.375(3) ?
    C16 H16 . 0.9300 ?
    C17 O3 . 1.357(2) ?
    C17 C19 . 1.381(3) ?
    C18 C19 . 1.366(3) ?
    C18 H18 . 0.9300 ?
    C19 H19 . 0.9300 ?
    C20 O3 . 1.419(3) ?
    C20 H20A . 0.9600 ?
    C20 H20B . 0.9600 ?
    C20 H20C . 0.9600 ?
loop_
    _geom_angle_atom_site_label_1
    _geom_angle_atom_site_label_2
    _geom_angle_atom_site_label_3
    _geom_angle_site_symmetry_1
    _geom_angle_site_symmetry_3
    _geom_angle
    _geom_angle_publ_flag
    C2 C1 C6 . . 120.91(19) ?
    C2 C1 H1 . . 119.5 ?
    C6 C1 H1 . . 119.5 ?
    C1 C2 C3 . . 121.3(2) ?
    C1 C2 H2 . . 119.3 ?
    C3 C2 H2 . . 119.3 ?
    C4 C3 C2 . . 119.52(19) ?
    C4 C3 H3 . . 120.2 ?
    C2 C3 H3 . . 120.2 ?
    C3 C4 C5 . . 121.08(19) ?
    C3 C4 H4 . . 119.5 ?
    C5 C4 H4 . . 119.5 ?
    C10 C5 C4 . . 121.09(18) ?
    C10 C5 C6 . . 119.34(17) ?
    C4 C5 C6 . . 119.56(18) ?
    C1 C6 C5 . . 117.55(17) ?
    C1 C6 C7 . . 123.44(17) ?
    C5 C6 C7 . . 118.98(16) ?
    C8 C7 C6 . . 118.11(16) ?
    C8 C7 C11 . . 118.04(16) ?
    C6 C7 C11 . . 123.53(16) ?
    O1 C8 C7 . . 123.85(16) ?
    O1 C8 C9 . . 114.13(16) ?
    C7 C8 C9 . . 122.01(17) ?
    C10 C9 C8 . . 119.73(18) ?
    C10 C9 H9 . . 120.1 ?
    C8 C9 H9 . . 120.1 ?
    C9 C10 C5 . . 121.42(17) ?
    C9 C10 H10 . . 119.3 ?
    C5 C10 H10 . . 119.3 ?
    O2 C11 C7 . . 124.46(17) ?
    O2 C11 C12 . . 120.04(17) ?
    C7 C11 C12 . . 115.37(16) ?
    C13 C12 C11 . . 112.50(16) ?
    C13 C12 H12A . . 109.1 ?
    C11 C12 H12A . . 109.1 ?
    C13 C12 H12B . . 109.1 ?
    C11 C12 H12B . . 109.1 ?
    H12A C12 H12B . . 107.8 ?
    O1 C13 C12 . . 109.26(16) ?
    O1 C13 C14 . . 106.95(15) ?
    C12 C13 C14 . . 115.83(16) ?
    O1 C13 H13 . . 108.2 ?
    C12 C13 H13 . . 108.2 ?
    C14 C13 H13 . . 108.2 ?
    C18 C14 C15 . . 118.26(18) ?
    C18 C14 C13 . . 120.25(18) ?
    C15 C14 C13 . . 121.49(18) ?
    C14 C15 C16 . . 121.34(19) ?
    C14 C15 H15 . . 119.3 ?
    C16 C15 H15 . . 119.3 ?
    C17 C16 C15 . . 119.26(19) ?
    C17 C16 H16 . . 120.4 ?
    C15 C16 H16 . . 120.4 ?
    O3 C17 C16 . . 125.00(19) ?
    O3 C17 C19 . . 115.47(18) ?
    C16 C17 C19 . . 119.52(18) ?
    C19 C18 C14 . . 121.16(19) ?
    C19 C18 H18 . . 119.4 ?
    C14 C18 H18 . . 119.4 ?
    C18 C19 C17 . . 120.47(19) ?
    C18 C19 H19 . . 119.8 ?
    C17 C19 H19 . . 119.8 ?
    O3 C20 H20A . . 109.5 ?
    O3 C20 H20B . . 109.5 ?
    H20A C20 H20B . . 109.5 ?
    O3 C20 H20C . . 109.5 ?
    H20A C20 H20C . . 109.5 ?
    H20B C20 H20C . . 109.5 ?
    C8 O1 C13 . . 115.06(14) ?
    C17 O3 C20 . . 117.87(18) ?
loop_
    _geom_torsion_atom_site_label_1
    _geom_torsion_atom_site_label_2
    _geom_torsion_atom_site_label_3
    _geom_torsion_atom_site_label_4
    _geom_torsion_site_symmetry_1
    _geom_torsion_site_symmetry_2
    _geom_torsion_site_symmetry_3
    _geom_torsion_site_symmetry_4
    _geom_torsion
    _geom_torsion_publ_flag
    C6 C1 C2 C3 . . . . -0.8(3) ?
    C1 C2 C3 C4 . . . . 1.3(4) ?
    C2 C3 C4 C5 . . . . 0.1(4) ?
    C3 C4 C5 C10 . . . . 176.6(2) ?
    C3 C4 C5 C6 . . . . -2.0(3) ?
    C2 C1 C6 C5 . . . . -1.1(3) ?
    C2 C1 C6 C7 . . . . -179.08(19) ?
    C10 C5 C6 C1 . . . . -176.18(18) ?
    C4 C5 C6 C1 . . . . 2.5(3) ?
    C10 C5 C6 C7 . . . . 1.9(3) ?
    C4 C5 C6 C7 . . . . -179.48(17) ?
    C1 C6 C7 C8 . . . . 171.55(18) ?
    C5 C6 C7 C8 . . . . -6.4(3) ?
    C1 C6 C7 C11 . . . . -15.1(3) ?
    C5 C6 C7 C11 . . . . 167.02(17) ?
    C6 C7 C8 O1 . . . . -175.03(16) ?
    C11 C7 C8 O1 . . . . 11.2(3) ?
    C6 C7 C8 C9 . . . . 5.9(3) ?
    C11 C7 C8 C9 . . . . -167.86(18) ?
    O1 C8 C9 C10 . . . . -179.81(18) ?
    C7 C8 C9 C10 . . . . -0.7(3) ?
    C8 C9 C10 C5 . . . . -4.2(3) ?
    C4 C5 C10 C9 . . . . -175.1(2) ?
    C6 C5 C10 C9 . . . . 3.5(3) ?
    C8 C7 C11 O2 . . . . 168.8(2) ?
    C6 C7 C11 O2 . . . . -4.6(3) ?
    C8 C7 C11 C12 . . . . -7.0(2) ?
    C6 C7 C11 C12 . . . . 179.61(17) ?
    O2 C11 C12 C13 . . . . 157.9(2) ?
    C7 C11 C12 C13 . . . . -26.1(2) ?
    C11 C12 C13 O1 . . . . 55.1(2) ?
    C11 C12 C13 C14 . . . . 175.91(17) ?
    O1 C13 C14 C18 . . . . -126.0(2) ?
    C12 C13 C14 C18 . . . . 112.0(2) ?
    O1 C13 C14 C15 . . . . 54.4(2) ?
    C12 C13 C14 C15 . . . . -67.7(3) ?
    C18 C14 C15 C16 . . . . 0.2(3) ?
    C13 C14 C15 C16 . . . . 179.89(18) ?
    C14 C15 C16 C17 . . . . 0.4(3) ?
    C15 C16 C17 O3 . . . . -179.74(19) ?
    C15 C16 C17 C19 . . . . -0.9(3) ?
    C15 C14 C18 C19 . . . . -0.3(3) ?
    C13 C14 C18 C19 . . . . -179.97(19) ?
    C14 C18 C19 C17 . . . . -0.2(3) ?
    O3 C17 C19 C18 . . . . 179.78(18) ?
    C16 C17 C19 C18 . . . . 0.9(3) ?
    C7 C8 O1 C13 . . . . 20.1(3) ?
    C9 C8 O1 C13 . . . . -160.76(17) ?
    C12 C13 O1 C8 . . . . -52.9(2) ?
    C14 C13 O1 C8 . . . . -178.94(15) ?
    C16 C17 O3 C20 . . . . -0.9(3) ?
    C19 C17 O3 C20 . . . . -179.7(2) ?
_iucr_refine_instructions_details
;
TITL RV4 in P2(1)/n
CELL  0.71073   7.3612  17.8540  11.9465   90.000  105.697   90.000
ZERR     4.00   0.0003   0.0009   0.0006    0.000    0.002    0.000
LATT   1
SYMM  1/2 - X, 1/2 + Y, 1/2 - Z
SFAC  C    H    O
UNIT  80   64   12
ACTA
BOND $H
CONF
MERG   2
FMAP   2
PLAN   20
BOND
L.S.  20
WGHT    0.086600    0.548300
FVAR       0.19517
MOLE    1
C1    1    0.821043    0.316705    0.508566    11.00000    0.05369    0.04230 =
         0.04606   -0.00125    0.01070   -0.00509
AFIX  43
H1    2    0.738002    0.348282    0.457219    11.00000   -1.20000
AFIX   0
C2    1    0.998403    0.341156    0.562664    11.00000    0.05932    0.04902 =
         0.05978   -0.00315    0.01156   -0.01475
AFIX  43
H2    2    1.034843    0.388998    0.546818    11.00000   -1.20000
AFIX   0
C3    1    1.126076    0.296008    0.641115    11.00000    0.04826    0.06470 =
         0.06591   -0.00810    0.00591   -0.01374
AFIX  43
H3    2    1.245718    0.313941    0.678523    11.00000   -1.20000
AFIX   0
C4    1    1.074857    0.225707    0.662640    11.00000    0.04749    0.05944 =
         0.05242   -0.00058    0.00261    0.00297
AFIX  43
H4    2    1.160266    0.195579    0.715164    11.00000   -1.20000
AFIX   0
C5    1    0.893987    0.197451    0.606648    11.00000    0.04528    0.04386 =
         0.04156   -0.00155    0.00832    0.00049
C6    1    0.761560    0.244053    0.529399    11.00000    0.04597    0.03823 =
         0.03514   -0.00258    0.01096   -0.00078
C7    1    0.577164    0.214743    0.473667    11.00000    0.04380    0.03559 =
         0.03361   -0.00119    0.00895    0.00034
C8    1    0.543598    0.139945    0.488959    11.00000    0.04243    0.03771 =
         0.04045    0.00016    0.01029   -0.00207
C9    1    0.676973    0.094152    0.564877    11.00000    0.05347    0.03669 =
         0.05144    0.00685    0.00987    0.00097
AFIX  43
H9    2    0.649960    0.044007    0.574056    11.00000   -1.20000
AFIX   0
C10   1    0.844187    0.123174    0.624338    11.00000    0.05228    0.04597 =
         0.04506    0.00656    0.00470    0.00712
AFIX  43
H10   2    0.928514    0.093471    0.678238    11.00000   -1.20000
AFIX   0
C11   1    0.416613    0.261806    0.411367    11.00000    0.04990    0.03648 =
         0.04431    0.00046    0.00841    0.00097
C12   1    0.235539    0.220289    0.358244    11.00000    0.04911    0.04446 =
         0.05967    0.00161    0.00290    0.00198
AFIX  23
H12A  2    0.157336    0.221408    0.411823    11.00000   -1.20000
H12B  2    0.167455    0.245625    0.287498    11.00000   -1.20000
AFIX   0
C13   1    0.268476    0.140969    0.330618    11.00000    0.04718    0.04629 =
         0.04725    0.00027    0.00843   -0.00047
AFIX  13
H13   2    0.340465    0.140755    0.272579    11.00000   -1.20000
AFIX   0
C14   1    0.094678    0.094190    0.285053    11.00000    0.04245    0.04172 =
         0.05200   -0.00052    0.00911    0.00037
C15   1   -0.020980    0.075283    0.354254    11.00000    0.05868    0.05870 =
         0.04189   -0.00838    0.01038   -0.00369
AFIX  43
H15   2    0.009377    0.091784    0.430922    11.00000   -1.20000
AFIX   0
C16   1   -0.181641    0.032156    0.311798    11.00000    0.05149    0.05383 =
         0.05122   -0.00320    0.01785   -0.00205
AFIX  43
H16   2   -0.258679    0.020099    0.359346    11.00000   -1.20000
AFIX   0
C17   1   -0.225706    0.007438    0.198657    11.00000    0.04137    0.03988 =
         0.05202   -0.00429    0.00933    0.00148
C18   1    0.046574    0.069401    0.172098    11.00000    0.04952    0.05450 =
         0.05180   -0.00474    0.01817   -0.00381
AFIX  43
H18   2    0.122602    0.081814    0.124093    11.00000   -1.20000
AFIX   0
C19   1   -0.111070    0.026802    0.128933    11.00000    0.05356    0.05712 =
         0.04614   -0.01035    0.01461   -0.00385
AFIX  43
H19   2   -0.141347    0.010741    0.052042    11.00000   -1.20000
AFIX   0
C20   1   -0.501943   -0.056036    0.214242    11.00000    0.05210    0.07595 =
         0.09771   -0.00992    0.02626   -0.01607
AFIX 137
H20A  2   -0.432490   -0.083420    0.281365    11.00000   -1.50000
H20B  2   -0.600933   -0.087048    0.168394    11.00000   -1.50000
H20C  2   -0.555764   -0.012036    0.238649    11.00000   -1.50000
AFIX   0
O1    3    0.380658    0.104277    0.434450    11.00000    0.04743    0.03952 =
         0.05539    0.00531    0.00283   -0.00480
O2    3    0.420372    0.329532    0.406833    11.00000    0.06189    0.03768 =
         0.08017    0.00277    0.00079    0.00394
O3    3   -0.378698   -0.034750    0.146703    11.00000    0.05384    0.06330 =
         0.06813   -0.01616    0.01586   -0.01711
HKLF 4
REM  RV4 in P2(1)/n
REM R1 =  0.0475 for   2297 Fo > 4sig(Fo)  and  0.0877 for all   3521 data
REM    209 parameters refined using      0 restraints
END
WGHT      0.0651      0.5591
REM Highest difference peak  0.345,  deepest hole -0.214,  1-sigma level  0.042
Q1    1   0.2095  0.1557  0.3979  11.00000  0.05    0.35
Q2    1   0.2993  0.2033  0.3020  11.00000  0.05    0.16
Q3    1  -0.1724  0.0028  0.2620  11.00000  0.05    0.14
Q4    1   1.0828  0.3806  0.4988  11.00000  0.05    0.14
Q5    1   0.1606  0.1190  0.2995  11.00000  0.05    0.13
Q6    1   0.9728  0.4508  0.4779  11.00000  0.05    0.13
Q7    1   1.0057  0.4115  0.5633  11.00000  0.05    0.13
Q8    1   0.5190  0.2328  0.4129  11.00000  0.05    0.13
Q9    1   0.6442  0.3666  0.4520  11.00000  0.05    0.13
Q10   1  -0.1912  0.0466  0.0210  11.00000  0.05    0.13
Q11   1   0.5531  0.3349  0.3832  11.00000  0.05    0.13
Q12   1  -0.2475  0.0565  0.1170  11.00000  0.05    0.13
Q13   1   0.0231  0.1075  0.3183  11.00000  0.05    0.12
Q14   1   0.8154  0.2257  0.5981  11.00000  0.05    0.12
Q15   1  -0.4418  0.0226  0.0665  11.00000  0.05    0.12
Q16   1   0.8506  0.2134  0.5462  11.00000  0.05    0.12
Q17   1  -0.6408 -0.0097  0.1667  11.00000  0.05    0.12
Q18   1   0.6383  0.1090  0.5103  11.00000  0.05    0.12
Q19   1  -0.4884 -0.1212  0.2409  11.00000  0.05    0.12
Q20   1  -0.1165 -0.0158  0.0352  11.00000  0.05    0.12
;
data_New_Global_Publ_Block
_journal_date_recd_electronic     2015-04-07
_journal_date_accepted     2015-04-09
_journal_name_full     'Acta Crystallographica, Section E'
_journal_year     2015
_journal_volume     71
_journal_issue      5
_journal_page_first     o332
_journal_page_last     o332
_journal_paper_category     HO
_journal_paper_doi     10.1107/S2056989015007082
_journal_coeditor_code     HB7401
_publ_contact_author_name     'G. Usha'
_publ_contact_author_address
;
PG and Research Department of Physics
Queen Mary's College
Chennai-4
Tamilnadu
India
;
_publ_contact_author_email     'guqmc@yahoo.com'
_publ_contact_author_fax     ?
_publ_contact_author_phone     '9150761514'
_publ_section_title
;
Crystal structure of
3-(4-methoxyphenyl)-2,3-dihydro-1<i>H</i>-naphtho[2,1-<i>b</i>]pyran-1-one
;
loop_
    _publ_author_name
    _publ_author_address
    'Vasanthi, R.'
;PG and Research Department of Physics
Queen Mary's College
Chennai-4
Tamilnadu
India
;
    'Reuben Jonathan, D.'
;Department of Chemistry
Madras Christian College,
Chennai-59
India
;
    'Elizhlarasi, K. S.'
;PG and Research Department of Physics
Queen Mary's College
Chennai-4
Tamilnadu
India
;
    'Revathi, B. K.'
;PG and Research Department of Physics
Queen Mary's College
Chennai-4
Tamilnadu
India
;
    'Usha, G.'
;PG and Research Department of Physics
Queen Mary's College
Chennai-4
Tamilnadu
India
;
