# Supplementary material for: Crystal structure of 3-(4-meth­oxy­phen­yl)-2,3-di­hydro-1H-naphtho­[2,1-b]pyran-1-one
Source: Acta Crystallogr E Crystallogr Commun. 2015 Apr 22;71(Pt 5):o332. doi: 10.1107/S2056989015007082 (PMC4420115; doi:10.1107/S2056989015007082)
Supplement: Supplementary file 2 [file e-71-0o332-Isup2.hkl]

#
# h,k,l, Fc-squared, Fo-squared, sigma(Fo-squared) and status flag
#
data_I
_shelx_title ' RV4 in P2(1)/n'
_shelx_refln_list_code          4
_shelx_F_calc_maximum      166.95
_exptl_crystal_F_000       640.00
_reflns_d_resolution_high  0.7636
 
loop_
 _symmetry_equiv_pos_as_xyz
 'x, y, z'
 '-x+1/2, y+1/2, -z+1/2'
 '-x, -y, -z'
 'x-1/2, -y-1/2, z-1/2'
 
_cell_length_a     7.3612
_cell_length_b    17.8540
_cell_length_c    11.9465
_cell_angle_alpha  90.000
_cell_angle_beta  105.697
_cell_angle_gamma  90.000
 
_shelx_F_squared_multiplier     1.000
 
loop_
 _refln_index_h
 _refln_index_k
 _refln_index_l
 _refln_F_squared_calc
 _refln_F_squared_meas
 _refln_F_squared_sigma
 _refln_observed_status
   2   0   0      758.69      759.00      4.18 o
   4   0   0      491.29      513.84     10.27 o
   6   0   0      281.57      287.86     10.49 o
   8   0   0       32.25       35.35      4.70 o
   1   1   0       12.50       15.33      0.44 o
   2   1   0      545.18      521.45      2.41 o
   3   1   0        0.37        0.73      0.40 o
   4   1   0      129.56      159.44      1.67 o
   5   1   0        6.15        2.65      1.19 o
   6   1   0       42.21       40.46      2.81 o
   7   1   0       89.16       89.03      4.00 o
   8   1   0        5.88        5.18      2.02 o
   9   1   0        1.11        2.11      2.69 o
   0   2   0      536.83      385.25     10.56 o
   1   2   0        0.40       -0.24      0.24 o
   2   2   0      117.40      114.67      1.09 o
   3   2   0      458.42      471.96      2.50 o
   4   2   0        4.00        6.62      0.60 o
   5   2   0        0.08       -0.49      0.49 o
   6   2   0      350.58      358.82      6.27 o
   7   2   0       78.25       73.97      3.65 o
   8   2   0        6.85        6.90      2.02 o
   9   2   0        0.32        1.27      2.47 o
   1   3   0      305.97      259.71      2.03 o
   2   3   0     1146.81     1120.62      4.67 o
   3   3   0       49.02       45.98      1.26 o
   4   3   0       67.05       58.56      1.40 o
   5   3   0      506.18      502.33      3.84 o
   6   3   0       91.46       93.68      2.94 o
   7   3   0        0.63       -1.14      1.84 o
   8   3   0        0.13       -1.85      1.85 o
   9   3   0        0.03        0.22      2.32 o
   0   4   0      245.35      219.67      2.83 o
   1   4   0        3.74        1.86      0.39 o
   2   4   0     1267.67     1293.11      5.68 o
   3   4   0     5258.26     5471.89     31.39 o
   4   4   0        0.28       -0.37      0.37 o
   5   4   0       16.82       18.76      0.95 o
   6   4   0      253.68      251.56      3.08 o
   7   4   0      144.73      149.72      4.89 o
   8   4   0        1.87        2.17      2.24 o
   9   4   0        0.00       -2.24      2.24 o
   1   5   0       66.65       57.79      0.97 o
   2   5   0       63.68       61.59      1.09 o
   3   5   0      469.03      505.98      3.35 o
   4   5   0        0.56        0.82      0.52 o
   5   5   0        1.55        1.40      0.47 o
   6   5   0       12.04        5.17      1.02 o
   7   5   0       44.58       41.22      2.17 o
   8   5   0        0.37        1.08      2.49 o
   9   5   0       12.35       21.27      4.54 o
   0   6   0      499.73      481.11      4.18 o
   1   6   0      555.77      563.70      3.28 o
   2   6   0      348.38      348.69      2.51 o
   3   6   0      173.19      197.47      1.99 o
   4   6   0        8.31       10.37      0.82 o
   5   6   0        0.00       -0.56      0.56 o
   6   6   0        7.42        5.50      1.13 o
   7   6   0      126.48      115.80      4.19 o
   8   6   0        0.05       -1.23      2.53 o
   1   7   0      776.67      738.00      4.10 o
   2   7   0     1568.60     1580.53      7.31 o
   3   7   0      858.37      947.55      5.11 o
   4   7   0        3.75        3.31      0.64 o
   5   7   0        3.83        0.60      0.67 o
   6   7   0        0.50       -0.68      0.68 o
   7   7   0       34.99       36.62      2.36 o
   8   7   0        9.39       10.94      4.14 o
   0   8   0        2.17        3.01      0.75 o
   1   8   0      112.21      100.29      1.55 o
   2   8   0     1360.96     1377.84      7.09 o
   3   8   0      149.14      139.33      1.80 o
   4   8   0       32.35       32.82      1.25 o
   5   8   0       65.62       67.05      1.89 o
   6   8   0       96.72       84.62      2.36 o
   7   8   0        1.37       -1.40      1.40 o
   8   8   0        1.00        7.17      3.54 o
   1   9   0        1.22        0.39      0.52 o
   2   9   0     1145.92     1093.62      6.24 o
   3   9   0        0.16        0.05      0.55 o
   4   9   0       93.14      102.95      2.30 o
   5   9   0      173.94      174.81      2.96 o
   6   9   0        8.77        4.67      1.36 o
   7   9   0        0.00       -1.93      1.93 o
   8   9   0       26.09       24.41      4.02 o
   0  10   0       79.76       96.09      2.48 o
   1  10   0       69.10       83.50      1.66 o
   2  10   0      139.49      121.13      2.05 o
   3  10   0        2.62        2.18      0.77 o
   4  10   0      650.51      653.14      4.89 o
   5  10   0       18.18       13.83      1.06 o
   6  10   0       10.65       10.20      1.72 o
   7  10   0       37.75       40.90      2.62 o
   8  10   0        0.11       -2.60      3.10 o
   1  11   0      194.43      216.40      2.70 o
   2  11   0      141.10      145.77      2.42 o
   3  11   0      342.23      337.55      3.59 o
   4  11   0       53.46       58.49      1.92 o
   5  11   0       13.51       12.00      1.22 o
   6  11   0       40.88       40.68      2.47 o
   7  11   0        2.44       -1.30      1.67 o
   8  11   0        4.21        4.78      2.91 o
   0  12   0       10.59        8.83      1.30 o
   1  12   0      124.77      141.40      2.58 o
   2  12   0       42.98       48.24      1.95 o
   3  12   0      178.54      195.74      3.57 o
   4  12   0      243.93      230.47      5.32 o
   5  12   0       17.20       17.40      2.11 o
   6  12   0       10.70       10.96      1.90 o
   7  12   0        0.00        0.81      1.69 o
   1  13   0      192.28      204.12      3.38 o
   2  13   0      572.42      588.50      5.87 o
   3  13   0        2.77        3.83      1.35 o
   4  13   0      164.09      165.88      3.34 o
   5  13   0       21.14       21.33      2.03 o
   6  13   0        7.15        4.01      2.00 o
   7  13   0       10.98       18.34      2.59 o
   0  14   0       31.15       37.45      2.99 o
   1  14   0       11.87       14.94      1.63 o
   2  14   0       73.19       74.58      3.56 o
   3  14   0       69.78       60.77      3.27 o
   4  14   0      404.15      449.18      6.24 o
   5  14   0        7.00        5.32      1.80 o
   6  14   0        8.41        9.52      2.32 o
   7  14   0       15.06       13.22      2.71 o
   1  15   0       11.54        6.38      1.57 o
   2  15   0      386.62      401.75      6.80 o
   3  15   0        9.36        8.62      2.12 o
   4  15   0        0.94        0.78      1.73 o
   5  15   0       19.10       14.40      2.19 o
   6  15   0        0.52       -1.57      2.05 o
   7  15   0       37.49       51.50      4.40 o
   0  16   0      162.89      159.89      6.13 o
   1  16   0       16.67       11.80      1.86 o
   2  16   0       21.95       16.24      2.14 o
   3  16   0       40.61       41.03      3.09 o
   4  16   0       55.02       58.39      3.28 o
   5  16   0       28.84       32.31      3.11 o
   6  16   0        7.04        8.19      2.52 o
   1  17   0      101.77       89.20      4.59 o
   2  17   0       29.08       24.47      3.06 o
   3  17   0        0.85       -0.94      2.05 o
   4  17   0       13.82       17.93      2.72 o
   5  17   0        3.41        3.42      2.33 o
   6  17   0       10.18       10.28      2.77 o
   0  18   0       13.87        5.07      2.92 o
   1  18   0       26.35       24.82      2.37 o
   2  18   0       11.82        9.74      2.54 o
   3  18   0        1.61       -0.99      2.04 o
   4  18   0        6.78        5.48      2.44 o
   5  18   0        4.05        4.15      2.43 o
   1  19   0      151.13      148.95      5.81 o
   2  19   0        2.57       -2.16      3.04 o
   3  19   0        0.47       -1.32      2.83 o
   4  19   0        0.97        2.42      3.01 o
   5  19   0        8.46       13.45      3.24 o
   0  20   0        0.27       -4.79      4.79 o
   1  20   0        0.63       -1.48      2.39 o
   2  20   0        8.87        4.44      2.80 o
   3  20   0        0.20       -0.97      2.55 o
   4  20   0        0.06       -1.01      2.55 o
   1  21   0       12.15        9.23      3.38 o
   2  21   0        0.13       -0.79      2.58 o
   3  21   0        4.95        0.73      3.79 o
   0  22   0        5.83        7.88      8.40 o
   1  22   0        0.03       -1.83      3.73 o
   2  22   0       15.88       16.37      3.57 o
   3  22   0       26.72       27.30     10.24 o
   1  23   0        1.54       -3.48      3.48 o
  -9   0   1       14.17       13.23      4.44 o
  -7   0   1      197.56      204.54      9.36 o
  -5   0   1      117.07      122.50      1.67 o
  -3   0   1      174.73      198.28      2.36 o
  -1   0   1     1168.23     1011.99     13.49 o
   1   0   1       62.03       43.46      0.79 o
   3   0   1        7.54        6.29      1.31 o
   5   0   1      758.73      786.07     12.82 o
   7   0   1       58.85       53.04      4.64 o
   9   0   1        6.20        8.61      3.41 o
  -9   1   1        1.48        3.26      2.81 o
  -8   1   1       10.22        9.50      2.01 o
  -7   1   1       47.47       50.27      3.20 o
  -6   1   1      145.13      141.36      4.02 o
  -5   1   1      224.26      219.02      1.81 o
  -4   1   1      579.36      586.81      3.13 o
  -3   1   1      966.85      900.18      4.41 o
  -2   1   1      670.78      623.27      2.95 o
  -1   1   1     2933.58     2837.85     14.41 o
   0   1   1      341.26      192.54      3.74 o
   1   1   1      498.88      495.88      2.28 o
   2   1   1        6.84        7.93      0.25 o
   3   1   1       14.66        7.97      0.53 o
   4   1   1      443.23      438.73      5.09 o
   5   1   1      170.53      165.54      4.40 o
   6   1   1       26.48       18.43      2.32 o
   7   1   1      124.46      130.86      4.33 o
   8   1   1        0.91        4.03      1.85 o
   9   1   1        0.12       -0.56      2.20 o
  -9   2   1        5.05        7.91      3.19 o
  -8   2   1        4.83       -0.33      2.01 o
  -7   2   1       70.64       67.81      3.54 o
  -6   2   1       19.91       20.65      1.22 o
  -5   2   1       59.60       63.10      1.31 o
  -4   2   1      360.02      360.90      2.37 o
  -3   2   1       67.03       67.67      1.07 o
  -2   2   1        4.15        6.74      0.38 o
  -1   2   1     4472.05     4330.89     20.92 o
   0   2   1     1777.11     1643.24      6.27 o
   1   2   1     3668.68     3468.57     15.44 o
   2   2   1      202.92      207.02      1.44 o
   3   2   1     1678.48     1855.97      9.35 o
   4   2   1       22.96       31.35      0.81 o
   5   2   1       80.29       76.43      3.75 o
   6   2   1      225.80      235.63      5.37 o
   7   2   1       10.16        8.44      2.13 o
   8   2   1        4.37        4.16      1.84 o
   9   2   1       11.95       11.47      2.92 o
  -9   3   1        0.34        0.28      2.27 o
  -8   3   1       26.48       26.07      3.41 o
  -7   3   1      149.46      164.64      4.97 o
  -6   3   1      121.51      123.93      2.40 o
  -5   3   1       61.61       58.07      1.04 o
  -4   3   1      118.41      124.63      1.61 o
  -3   3   1        2.76        0.64      0.37 o
  -2   3   1     1668.68     1715.49      6.27 o
  -1   3   1     8803.13     8439.77     46.12 o
   0   3   1     1619.06     1548.50      6.23 o
   1   3   1    12357.42    11421.36     52.98 o
   2   3   1      717.50      708.06      3.59 o
   3   3   1      288.22      274.66      2.12 o
   4   3   1      111.93      114.91      1.81 o
   5   3   1       61.84       62.51      1.55 o
   6   3   1       77.57       58.78      2.88 o
   7   3   1       74.87       61.96      3.60 o
   8   3   1        0.22        0.05      1.63 o
  -9   4   1        0.08       -2.83      2.83 o
  -8   4   1       54.80       43.26      3.89 o
  -7   4   1       34.71       35.04      1.80 o
  -6   4   1      461.19      481.51      4.52 o
  -5   4   1       39.57       46.48      1.24 o
  -4   4   1      748.90      784.78      4.71 o
  -3   4   1        0.28       -0.42      0.42 o
  -2   4   1       20.82       17.88      0.61 o
  -1   4   1     7638.64     7255.50     24.92 o
   0   4   1      641.04      657.64      3.47 o
   1   4   1     3791.35     3610.83     14.29 o
   2   4   1     1679.91     1723.50      6.88 o
   3   4   1     1134.24     1179.19      5.60 o
   4   4   1       30.31       29.96      1.01 o
   5   4   1       20.97       17.40      1.03 o
   6   4   1       12.35       15.04      0.70 o
   7   4   1        5.27        4.56      1.70 o
   8   4   1       18.52       24.78      2.72 o
  -9   5   1        4.69        4.69      3.43 o
  -8   5   1        5.41        9.04      2.89 o
  -7   5   1       65.51       59.16      2.95 o
  -6   5   1        2.00        0.24      0.58 o
  -5   5   1       55.51       50.94      1.23 o
  -4   5   1      324.47      314.53      2.65 o
  -3   5   1        3.90        1.96      0.48 o
  -2   5   1        0.40       -0.04      0.32 o
  -1   5   1     3554.61     3333.00     12.41 o
   0   5   1     5412.12     5183.45     18.33 o
   1   5   1     6376.22     6275.59     22.94 o
   2   5   1       28.70       22.68      0.72 o
   3   5   1      222.82      276.12      2.35 o
   4   5   1      331.94      357.52      2.61 o
   5   5   1      158.21      143.97      3.91 o
   6   5   1      223.20      219.48      4.03 o
   7   5   1        0.02        3.82      1.69 o
   8   5   1        3.26        3.91      2.19 o
  -9   6   1        2.64        5.86      3.89 o
  -8   6   1       52.40       48.69      4.96 o
  -7   6   1        1.80        1.99      1.54 o
  -6   6   1        0.17       -0.60      0.60 o
  -5   6   1        4.16        1.63      0.64 o
  -4   6   1        5.02        9.08      0.72 o
  -3   6   1      250.95      270.51      2.24 o
  -2   6   1       88.25       77.34      1.21 o
  -1   6   1     2295.19     2246.89      9.12 o
   0   6   1       42.12       35.25      0.91 o
   1   6   1      837.84      868.71      4.63 o
   2   6   1     3428.10     3705.28     14.66 o
   3   6   1      225.76      253.37      2.35 o
   4   6   1       27.62       33.74      1.13 o
   5   6   1        0.00       -0.49      0.49 o
   6   6   1      134.75      120.21      2.81 o
   7   6   1       74.27       74.79      2.46 o
   8   6   1        2.53        5.54      2.85 o
  -8   7   1       40.04       52.82      4.88 o
  -7   7   1       22.52       21.82      2.11 o
  -6   7   1       82.83       82.91      2.45 o
  -5   7   1      114.86      116.10      2.04 o
  -4   7   1       18.78       14.65      0.84 o
  -3   7   1      800.85      906.28      4.66 o
  -2   7   1      277.25      269.06      2.39 o
  -1   7   1       60.53       57.08      1.24 o
   0   7   1     1084.42     1120.41      5.77 o
   1   7   1      488.09      407.61      2.94 o
   2   7   1      525.12      592.01      4.10 o
   3   7   1        2.57        6.88      0.55 o
   4   7   1        0.94       -0.30      0.55 o
   5   7   1       36.75       32.93      1.17 o
   6   7   1       18.58        8.31      1.56 o
   7   7   1        0.00       -0.97      1.35 o
   8   7   1       14.04       15.17      3.52 o
  -8   8   1        6.68        0.83      2.22 o
  -7   8   1        4.73        6.14      1.50 o
  -6   8   1       27.15       26.04      1.54 o
  -5   8   1       64.44       60.74      1.71 o
  -4   8   1      323.84      332.65      2.97 o
  -3   8   1       96.87      102.34      1.75 o
  -2   8   1       33.24       33.86      1.31 o
  -1   8   1      888.72      974.37      5.32 o
   0   8   1       85.69       91.37      1.68 o
   1   8   1      165.37      178.14      2.04 o
   2   8   1     1284.58     1344.92      7.26 o
   3   8   1        1.84        1.99      0.67 o
   4   8   1        0.99        0.78      0.63 o
   5   8   1       56.70       53.78      1.73 o
   6   8   1      115.48      112.48      2.46 o
   7   8   1        2.55        0.71      1.47 o
   8   8   1       33.56       35.23      4.14 o
  -8   9   1        0.66       -2.21      2.37 o
  -7   9   1       19.21       24.54      2.14 o
  -6   9   1        0.06       -1.09      1.09 o
  -5   9   1       94.52       90.67      2.06 o
  -4   9   1        0.07       -0.01      0.57 o
  -3   9   1      238.14      250.00      2.83 o
  -2   9   1      142.32      138.68      2.19 o
  -1   9   1        1.68        0.39      0.56 o
   0   9   1     4337.41     4620.80     18.39 o
   1   9   1        0.47       -0.41      0.55 o
   2   9   1        2.04        3.73      0.82 o
   3   9   1      356.72      350.95      3.37 o
   4   9   1      152.27      150.44      2.42 o
   5   9   1       36.05       28.04      1.56 o
   6   9   1       20.01       16.35      1.61 o
   7   9   1        1.59        0.60      1.70 o
   8   9   1        0.41        2.49      3.15 o
  -8  10   1        0.65       -1.14      2.35 o
  -7  10   1        6.72        8.20      1.80 o
  -6  10   1        0.57       -1.29      1.29 o
  -5  10   1       21.25       16.38      1.06 o
  -4  10   1      567.81      536.72      4.57 o
  -3  10   1       64.50       68.91      1.99 o
  -2  10   1      362.41      411.47      3.77 o
  -1  10   1        3.89        5.25      0.78 o
   1  10   1        1.01        2.06      0.64 o
   2  10   1      631.84      632.39      5.36 o
   3  10   1      279.88      289.99      3.38 o
   4  10   1      186.57      180.62      2.77 o
   5  10   1      205.86      179.73      3.07 o
   6  10   1        9.82        6.58      1.49 o
   7  10   1       11.13        8.26      2.24 o
   8  10   1       12.25       15.91      4.27 o
  -8  11   1       25.63       35.04      3.80 o
  -7  11   1       40.09       44.21      3.30 o
  -6  11   1       13.43        9.86      1.76 o
  -5  11   1        5.20        3.83      1.08 o
  -4  11   1      435.54      457.83      4.54 o
  -3  11   1      312.81      312.73      3.84 o
  -2  11   1       14.99       11.19      1.21 o
  -1  11   1        7.90        8.53      0.93 o
   0  11   1      291.79      355.44      3.42 o
   1  11   1       53.59       49.69      1.63 o
   2  11   1       58.40       46.05      1.79 o
   3  11   1        8.90        8.77      1.14 o
   4  11   1        2.02       -1.14      1.14 o
   5  11   1        7.72        4.32      1.51 o
   6  11   1       22.78       22.20      2.10 o
   7  11   1       11.99       16.92      2.79 o
  -8  12   1        0.17       -2.65      2.65 o
  -7  12   1        0.05        0.27      1.92 o
  -6  12   1        1.62       -1.37      1.69 o
  -5  12   1       98.58       98.49      3.12 o
  -4  12   1      405.86      423.42      4.47 o
  -3  12   1       13.30       18.04      1.54 o
  -2  12   1       10.26        8.38      1.24 o
  -1  12   1      183.59      168.63      2.93 o
   0  12   1       12.55       16.75      1.23 o
   1  12   1        0.78        0.11      0.82 o
   2  12   1      109.59      106.86      2.55 o
   3  12   1     1006.39     1008.34      7.44 o
   4  12   1       23.98       25.22      1.55 o
   5  12   1        4.21        3.75      1.53 o
   6  12   1        7.70        4.45      1.71 o
   7  12   1        2.96        3.05      2.49 o
  -7  13   1        8.81       12.76      2.57 o
  -6  13   1       12.80        8.31      2.23 o
  -5  13   1        1.21       -1.16      1.43 o
  -4  13   1        6.89        6.44      1.53 o
  -3  13   1      232.49      235.73      4.47 o
  -2  13   1        5.07        1.01      1.37 o
  -1  13   1        1.89        1.61      1.04 o
   0  13   1        0.18        0.59      0.99 o
   1  13   1       13.82       13.14      1.34 o
   2  13   1       85.79       82.25      3.29 o
   3  13   1     1662.90     1725.97     11.28 o
   4  13   1       25.11       24.18      1.79 o
   5  13   1       54.19       46.28      2.62 o
   6  13   1        0.96        1.92      1.82 o
   7  13   1        0.01        0.97      2.61 o
  -7  14   1       10.86       15.57      2.56 o
  -6  14   1        0.30       -1.61      1.86 o
  -5  14   1       26.85       29.59      2.86 o
  -4  14   1       35.37       34.74      2.42 o
  -3  14   1       37.58       37.96      2.43 o
  -2  14   1      225.12      229.95      4.75 o
  -1  14   1        0.77       -0.15      1.06 o
   0  14   1      116.05      122.27      3.14 o
   1  14   1        7.28        7.59      1.38 o
   2  14   1      314.62      323.02      5.43 o
   3  14   1       54.84       65.25      3.33 o
   4  14   1        4.33        1.50      1.66 o
   5  14   1       43.63       40.40      2.77 o
   6  14   1       22.39       23.68      2.77 o
   7  14   1       12.47       12.90      3.63 o
  -7  15   1       16.49       26.96      3.29 o
  -6  15   1        0.37        0.38      1.95 o
  -5  15   1       19.50       23.12      2.74 o
  -4  15   1        0.95       -0.05      1.86 o
  -3  15   1      353.85      399.78      8.17 o
  -2  15   1      105.30      122.68      5.13 o
  -1  15   1      152.60      147.39      3.96 o
   0  15   1       52.37       45.50      2.31 o
   1  15   1        5.83        4.29      1.38 o
   2  15   1      273.85      286.58      5.81 o
   3  15   1       70.31       70.19      3.11 o
   4  15   1        4.69        1.21      1.65 o
   5  15   1        1.78       -0.72      1.79 o
   6  15   1       14.95       16.83      2.65 o
  -6  16   1        0.62        1.09      2.07 o
  -5  16   1        7.60        8.33      2.46 o
  -4  16   1        4.56        6.03      1.97 o
  -3  16   1      253.49      285.56      6.21 o
  -2  16   1        5.94        5.68      2.47 o
  -1  16   1        8.29        6.55      1.58 o
   0  16   1      316.34      331.36      5.37 o
   1  16   1       29.02       20.67      1.88 o
   2  16   1       31.54       31.29      3.05 o
   3  16   1        3.58        0.92      2.07 o
   4  16   1       19.37       21.18      2.48 o
   5  16   1       23.66       30.49      2.72 o
   6  16   1       11.77        9.97      2.67 o
  -6  17   1        1.02       -0.33      2.33 o
  -5  17   1        4.02        8.58      2.61 o
  -4  17   1        2.13        6.49      1.97 o
  -3  17   1        9.00       10.52      2.33 o
  -2  17   1       23.59       19.72      2.65 o
  -1  17   1       18.78       10.46      2.19 o
   0  17   1      133.14      149.79      4.50 o
   1  17   1      125.30      119.40      5.12 o
   2  17   1        5.51        1.34      2.17 o
   3  17   1      105.99      113.88      7.29 o
   4  17   1        7.62        4.67      2.25 o
   5  17   1        9.99        5.30      2.45 o
   6  17   1       21.41       29.51      4.23 o
  -6  18   1        0.12        2.63      6.83 o
  -5  18   1       62.50       83.72      5.77 o
  -4  18   1       28.94       31.50      3.16 o
  -3  18   1        3.69        1.95      2.13 o
  -2  18   1        0.58        2.24      2.45 o
  -1  18   1       15.55       17.07      2.12 o
   0  18   1       20.82       18.58      2.15 o
   1  18   1        6.17        4.62      1.98 o
   2  18   1        7.92       -0.50      2.89 o
   3  18   1       53.24       57.07      3.79 o
   4  18   1       13.43        9.93      2.72 o
   5  18   1        9.01       10.35      2.84 o
  -5  19   1       30.00       40.51      4.57 o
  -4  19   1       55.31       66.75      4.40 o
  -3  19   1       11.20        8.50      2.66 o
  -2  19   1        0.10       -2.43      2.43 o
  -1  19   1       19.39       13.67      2.61 o
   0  19   1       19.62       14.61      3.09 o
   1  19   1       82.40       69.23      5.14 o
   2  19   1        0.20       -1.77      2.30 o
   3  19   1        5.30        2.03      2.45 o
   4  19   1       79.50       99.42      5.30 o
   5  19   1        0.14        0.62      3.16 o
  -4  20   1        0.00       -1.43      2.60 o
  -3  20   1        0.59       -1.56      2.25 o
  -2  20   1       24.48       23.27      3.73 o
  -1  20   1        1.63       -2.57      2.57 o
   0  20   1       10.51        1.68      2.36 o
   1  20   1        2.39       -1.99      2.59 o
   2  20   1       18.00       20.47      3.39 o
   3  20   1       62.56       79.83      5.15 o
   4  20   1        1.58        0.72      2.98 o
  -4  21   1        1.33       -0.05      3.62 o
  -3  21   1       14.42       10.01      5.33 o
  -2  21   1        1.30       -1.55      3.61 o
  -1  21   1        0.01       -2.73      2.73 o
   0  21   1       20.75       14.22      6.88 o
   1  21   1        9.46        8.81      3.06 o
   2  21   1        0.14       -1.79      2.65 o
   3  21   1        0.17        3.38      2.82 o
  -3  22   1        2.02        3.62      3.98 o
  -2  22   1       17.25       16.78      4.20 o
  -1  22   1       17.53       17.27      4.70 o
   0  22   1        0.41        2.63      2.98 o
   1  22   1        0.07       -3.14      3.14 o
   2  22   1        2.96        1.94      3.09 o
  -1  23   1        3.42        2.08      4.41 o
   0  23   1        2.37        1.55      4.00 o
   1  23   1        2.23       -1.05      4.85 o
  -8   0   2        0.34        4.19      2.60 o
  -6   0   2        0.00       -1.09      1.09 o
  -4   0   2       88.65       86.22      2.02 o
  -2   0   2     4788.10     4494.41     23.42 o
   0   0   2      537.89      634.24      4.32 o
   2   0   2     2014.14     1980.38     10.16 o
   4   0   2      678.28      710.23      8.37 o
   6   0   2        0.30       -2.35      2.35 o
   8   0   2       20.23       17.68      3.30 o
  -9   1   2        0.02       -2.83      2.83 o
  -8   1   2        9.99        9.81      2.42 o
  -7   1   2      410.14      394.29      6.28 o
  -6   1   2       27.07       25.22      0.94 o
  -5   1   2      286.15      285.25      2.46 o
  -4   1   2      193.15      208.73      2.38 o
  -3   1   2      146.43      147.51      1.52 o
  -2   1   2     1167.01     1075.28      4.84 o
  -1   1   2    13513.40    12444.92     42.63 o
   0   1   2      104.98      112.35      0.99 o
   1   1   2      705.15      635.33      2.75 o
   2   1   2      406.38      404.06      2.42 o
   3   1   2      439.40      453.87      2.29 o
   4   1   2       64.53       63.32      2.22 o
   5   1   2      320.78      331.88      5.63 o
   6   1   2      216.99      223.62      4.91 o
   7   1   2       59.15       56.64      3.02 o
   8   1   2       12.21       16.62      2.29 o
  -9   2   2        0.09       -1.10      2.60 o
  -8   2   2       18.37       17.05      3.19 o
  -7   2   2        2.81        0.05      1.11 o
  -6   2   2       45.09       50.21      1.30 o
  -5   2   2       27.77       25.91      0.98 o
  -4   2   2      894.59      926.02      5.20 o
  -3   2   2        0.03        0.16      0.43 o
  -2   2   2       94.56       83.34      1.11 o
  -1   2   2      655.03      576.94      2.60 o
   0   2   2    11799.07    10819.21     36.36 o
   1   2   2      179.08      175.24      1.39 o
   2   2   2       22.75       23.35      0.65 o
   3   2   2     1454.54     1607.74      6.23 o
   4   2   2       11.04       11.68      0.82 o
   5   2   2      528.69      551.22      7.03 o
   6   2   2        6.86        2.64      1.59 o
   7   2   2        1.26        0.83      1.47 o
   8   2   2        9.53        7.49      1.97 o
  -9   3   2        0.51       -2.10      2.63 o
  -8   3   2       72.00       66.13      4.56 o
  -7   3   2       46.34       48.14      2.16 o
  -6   3   2       65.80       65.76      1.37 o
  -5   3   2       24.94       27.48      0.97 o
  -4   3   2      692.00      730.11      4.14 o
  -3   3   2      258.26      264.13      2.02 o
  -2   3   2      639.99      623.59      3.21 o
  -1   3   2     4320.80     4111.93     14.32 o
   0   3   2      705.19      775.46      3.79 o
   1   3   2      435.21      394.06      2.44 o
   2   3   2       66.71       74.01      1.06 o
   3   3   2     1515.97     1620.03      6.78 o
   4   3   2       63.82       59.86      1.54 o
   5   3   2       36.46       31.83      1.50 o
   6   3   2       65.46       54.50      2.81 o
   7   3   2        5.95        3.52      1.81 o
   8   3   2       15.27       16.12      2.43 o
  -9   4   2        6.27        3.36      3.15 o
  -8   4   2       24.52       27.68      3.51 o
  -7   4   2       47.71       41.73      2.46 o
  -6   4   2      262.37      260.94      2.78 o
  -5   4   2      455.18      448.15      3.53 o
  -4   4   2       45.92       46.61      1.34 o
  -3   4   2      227.37      241.00      1.98 o
  -2   4   2       21.54       18.56      0.72 o
  -1   4   2     1248.55     1182.57      5.67 o
   0   4   2     1263.19     1228.98      5.68 o
   1   4   2     1503.53     1412.66      6.02 o
   2   4   2      156.42      153.95      1.54 o
   3   4   2       15.06       15.09      0.64 o
   4   4   2       26.30       22.80      0.82 o
   5   4   2        0.03       -0.66      0.66 o
   6   4   2       14.25       12.29      1.90 o
   7   4   2        0.06       -0.10      1.55 o
   8   4   2        8.02        9.43      2.14 o
  -9   5   2       14.26        4.96      3.66 o
  -8   5   2        9.71       18.66      3.37 o
  -7   5   2       96.52      100.39      2.83 o
  -6   5   2       38.27       38.40      1.34 o
  -5   5   2      420.77      433.62      3.42 o
  -4   5   2      172.44      200.66      2.00 o
  -3   5   2       69.44       73.49      1.23 o
  -2   5   2      161.08      156.77      1.65 o
  -1   5   2      353.43      345.72      2.68 o
   0   5   2      242.24      230.07      2.20 o
   1   5   2      385.29      356.90      2.61 o
   2   5   2        6.81       10.11      0.63 o
   3   5   2       80.62       75.80      1.34 o
   4   5   2       86.23       80.57      1.28 o
   5   5   2       60.67       55.55      1.95 o
   6   5   2      249.21      262.63      3.61 o
   7   5   2        4.71        5.07      1.79 o
   8   5   2        4.17        1.72      2.19 o
  -9   6   2        0.42        0.21      3.23 o
  -8   6   2       23.91       28.13      2.85 o
  -7   6   2       84.37       78.90      3.33 o
  -6   6   2       20.88       17.32      1.23 o
  -5   6   2      111.93      105.78      1.82 o
  -4   6   2       19.01       16.16      0.88 o
  -3   6   2     1299.21     1208.87      6.68 o
  -2   6   2      924.78      931.92      4.58 o
  -1   6   2      122.19      136.25      1.87 o
   0   6   2       88.08       84.25      1.44 o
   1   6   2      362.01      382.63      2.94 o
   2   6   2     3093.30     3276.61     12.55 o
   3   6   2        5.43        9.68      0.67 o
   4   6   2       10.45        8.92      0.68 o
   5   6   2      129.47      108.58      2.07 o
   6   6   2       35.21       26.79      1.94 o
   7   6   2       19.00       22.51      2.34 o
   8   6   2        0.17       -1.22      2.14 o
  -9   7   2        2.94        7.65      3.81 o
  -8   7   2       88.94       91.62      4.43 o
  -7   7   2       73.82       80.32      4.12 o
  -6   7   2        4.37        3.28      0.87 o
  -5   7   2      444.62      442.28      3.82 o
  -4   7   2       40.31       40.98      1.25 o
  -3   7   2      340.16      308.88      2.75 o
  -2   7   2        2.87       -0.48      0.48 o
  -1   7   2        0.27        1.12      0.55 o
   0   7   2        2.35        3.35      0.71 o
   1   7   2       37.68       37.53      1.47 o
   2   7   2      421.79      431.05      3.63 o
   3   7   2       24.39       20.54      0.94 o
   4   7   2        0.18       -0.49      0.49 o
   5   7   2        0.08       -0.73      0.73 o
   6   7   2      104.43       81.51      2.99 o
   7   7   2        1.48        3.06      1.34 o
   8   7   2        0.20       -0.18      3.03 o
  -8   8   2        4.47        5.26      2.43 o
  -7   8   2        1.22        0.14      1.57 o
  -6   8   2       15.24       11.51      1.30 o
  -5   8   2        6.18        6.06      0.94 o
  -4   8   2       61.43       67.28      1.40 o
  -3   8   2      149.54      152.65      2.06 o
  -2   8   2       79.11       67.92      1.74 o
  -1   8   2      367.43      450.93      3.44 o
   0   8   2      151.09      145.73      1.97 o
   1   8   2      228.62      225.16      2.33 o
   2   8   2      781.86      715.30      4.96 o
   3   8   2      175.01      183.57      2.32 o
   4   8   2        8.07        6.24      0.65 o
   5   8   2       29.26       25.45      1.31 o
   6   8   2       13.44       10.84      1.33 o
   7   8   2        5.67        7.29      1.70 o
   8   8   2       36.97       48.86      4.75 o
  -8   9   2        2.34        0.78      2.30 o
  -7   9   2       14.34       11.92      2.00 o
  -6   9   2        1.13       -0.95      0.95 o
  -5   9   2       64.18       64.90      2.16 o
  -4   9   2       81.06       76.59      1.82 o
  -3   9   2        7.23        8.21      0.93 o
  -2   9   2       77.22       91.81      1.87 o
  -1   9   2     2695.05     2835.60     12.07 o
   0   9   2      368.03      387.73      3.38 o
   1   9   2      161.65      159.61      2.12 o
   2   9   2      722.80      752.94      5.33 o
   3   9   2       30.75       34.32      1.37 o
   4   9   2       39.50       38.57      1.58 o
   5   9   2       58.84       42.28      1.74 o
   6   9   2        4.07       -0.15      1.26 o
   7   9   2        4.86        3.52      1.79 o
   8   9   2        0.65        4.39      3.60 o
  -8  10   2       12.19       14.84      3.08 o
  -7  10   2        0.00       -1.19      1.70 o
  -6  10   2       23.59       24.07      2.31 o
  -5  10   2        8.00        4.50      1.16 o
  -4  10   2      274.91      283.37      3.52 o
  -3  10   2       19.26       17.55      1.20 o
  -2  10   2      112.41      108.82      2.36 o
  -1  10   2     1298.80     1376.09      7.34 o
   0  10   2        1.66        0.94      0.63 o
   1  10   2      624.25      656.08      4.59 o
   2  10   2       47.61       39.78      1.63 o
   3  10   2       20.88       20.40      1.25 o
   4  10   2       31.02       33.47      1.82 o
   5  10   2      118.61      103.54      5.37 o
   6  10   2       93.97       89.48      3.21 o
   7  10   2        1.38        1.92      2.14 o
  -8  11   2        7.07       10.65      3.08 o
  -7  11   2        7.97        5.44      2.02 o
  -6  11   2       47.30       46.12      2.86 o
  -5  11   2       32.87       32.34      2.00 o
  -4  11   2       85.10       83.44      2.45 o
  -3  11   2       11.28       15.27      1.20 o
  -2  11   2        0.39       -0.80      0.80 o
  -1  11   2        0.49        0.83      1.15 o
   0  11   2      177.24      220.20      3.09 o
   1  11   2       66.51       82.70      2.12 o
   2  11   2       53.99       50.39      1.91 o
   3  11   2      548.54      551.95      5.52 o
   4  11   2       37.95       31.43      1.64 o
   5  11   2       12.64       12.06      1.73 o
   6  11   2       13.17       10.23      1.87 o
   7  11   2        0.15        0.71      2.19 o
  -8  12   2        6.57        7.20      3.44 o
  -7  12   2        3.15        3.21      1.93 o
  -6  12   2       59.10       58.63      3.50 o
  -5  12   2      175.19      178.90      4.11 o
  -4  12   2      180.21      184.03      3.38 o
  -3  12   2       34.24       35.84      1.63 o
  -2  12   2        0.84       -0.92      0.92 o
  -1  12   2      170.09      183.37      3.26 o
   0  12   2       68.21       65.81      2.28 o
   1  12   2      583.42      561.97      5.22 o
   2  12   2      285.38      279.27      4.29 o
   3  12   2        2.57        7.27      1.65 o
   4  12   2       33.76       26.40      1.79 o
   5  12   2        0.01       -1.51      1.51 o
   6  12   2        2.45        0.79      1.63 o
   7  12   2       13.17       10.22      3.06 o
  -7  13   2        2.36        1.78      2.19 o
  -6  13   2        8.56       13.93      2.38 o
  -5  13   2       12.03       12.50      2.06 o
  -4  13   2      736.48      773.31      6.85 o
  -3  13   2      386.37      412.67      5.03 o
  -2  13   2        0.09       -1.12      1.12 o
  -1  13   2       14.33       14.24      1.43 o
   0  13   2       65.05       67.27      2.52 o
   1  13   2      224.53      234.56      3.72 o
   2  13   2      698.87      755.89      7.70 o
   3  13   2     1384.69     1463.77     10.37 o
   4  13   2       70.03       79.33      3.25 o
   5  13   2        9.48        6.22      1.81 o
   6  13   2        5.97        2.77      1.92 o
   7  13   2        4.51        3.06      2.76 o
  -7  14   2        3.56        1.13      2.22 o
  -6  14   2       12.09       12.02      2.39 o
  -5  14   2        9.12        3.26      2.00 o
  -4  14   2       10.62        6.45      1.62 o
  -3  14   2       18.71       17.76      1.73 o
  -2  14   2        1.49       -1.58      1.58 o
  -1  14   2       53.69       56.27      3.82 o
   0  14   2      158.49      173.52      3.81 o
   1  14   2      328.21      324.31      4.87 o
   2  14   2      461.61      498.84      6.55 o
   3  14   2        8.39       10.37      1.94 o
   4  14   2       15.80        9.81      1.71 o
   5  14   2        7.70        4.19      1.89 o
   6  14   2        2.18       -1.12      1.95 o
  -7  15   2       19.79       17.66      3.38 o
  -6  15   2        5.01        7.12      2.37 o
  -5  15   2        3.00       -0.18      2.03 o
  -4  15   2       11.08        7.40      2.00 o
  -3  15   2       43.36       49.73      2.64 o
  -2  15   2        6.45        3.90      2.04 o
  -1  15   2        1.59       -0.04      1.22 o
   0  15   2        0.00        0.68      1.24 o
   1  15   2       22.72       20.31      1.83 o
   2  15   2      281.56      339.15      5.98 o
   3  15   2       23.58       23.48      2.36 o
   4  15   2       45.31       49.23      2.85 o
   5  15   2        3.43        4.61      1.95 o
   6  15   2       22.90       30.72      3.48 o
  -6  16   2        0.00       -1.97      2.49 o
  -5  16   2        6.07        6.62      2.32 o
  -4  16   2       13.93       13.94      2.22 o
  -3  16   2       17.47       18.64      2.22 o
  -2  16   2      232.92      212.34      5.65 o
  -1  16   2       31.81       23.24      2.16 o
   0  16   2        0.12       -0.70      1.28 o
   1  16   2       19.26       14.30      1.79 o
   2  16   2        0.82       -2.09      2.09 o
   3  16   2        3.86       -1.15      1.83 o
   4  16   2       82.61       68.84      3.30 o
   5  16   2        3.04        0.31      2.02 o
   6  16   2       10.81       20.17      3.82 o
  -6  17   2       18.14       21.94      3.34 o
  -5  17   2        0.04       -0.62      2.71 o
  -4  17   2       93.49       98.86      4.15 o
  -3  17   2      227.64      272.78      6.18 o
  -2  17   2       21.31       22.07      2.74 o
  -1  17   2      254.13      261.04      5.80 o
   0  17   2      153.65      145.01      6.30 o
   1  17   2        1.28       -1.49      1.49 o
   2  17   2       10.92        8.49      2.68 o
   3  17   2       62.98       58.97      4.67 o
   4  17   2        7.10        6.15      2.31 o
   5  17   2        3.11        3.22      2.19 o
  -6  18   2       10.67       18.16      3.58 o
  -5  18   2       46.52       59.08      4.91 o
  -4  18   2        1.47        1.55      2.23 o
  -3  18   2        4.77        7.54      2.31 o
  -2  18   2       32.13       19.98      2.75 o
  -1  18   2       19.78       25.96      2.38 o
   0  18   2        0.19       -0.51      1.72 o
   1  18   2        8.84        2.60      2.24 o
   2  18   2        2.97       -1.26      2.17 o
   3  18   2       11.72        7.60      2.54 o
   4  18   2      114.68      162.35      9.01 o
   5  18   2       10.80       13.53      3.68 o
  -5  19   2        9.43       11.64      3.55 o
  -4  19   2        0.65       -2.47      2.47 o
  -3  19   2        1.60        0.11      2.58 o
  -2  19   2        0.40       -2.15      2.15 o
  -1  19   2       32.34       24.82      2.81 o
   0  19   2        0.14       -2.22      2.22 o
   1  19   2        1.27        1.20      3.16 o
   2  19   2        2.83        0.31      2.50 o
   3  19   2        2.88       -2.13      2.65 o
   4  19   2        2.42        4.39      2.70 o
  -4  20   2       27.37       30.18      4.35 o
  -3  20   2        0.04        2.78      2.91 o
  -2  20   2        0.00       -1.21      2.25 o
  -1  20   2        8.69        4.91      3.23 o
   0  20   2        7.05        0.93      2.69 o
   1  20   2       20.50       22.36      3.23 o
   2  20   2        0.00       -1.60      2.18 o
   3  20   2        5.23       -0.48      3.66 o
   4  20   2       37.81       51.40      6.30 o
  -4  21   2       10.05       11.92      4.27 o
  -3  21   2        3.01       -0.74      2.92 o
  -2  21   2        0.39       -1.79      2.57 o
  -1  21   2       15.15        8.95      3.77 o
   0  21   2       37.71       36.74      5.70 o
   1  21   2        5.54        3.53      2.92 o
   2  21   2        9.82       10.92      3.12 o
   3  21   2        6.87        4.08      2.92 o
  -3  22   2        3.82        5.89      4.44 o
  -2  22   2        3.85        3.84      3.27 o
  -1  22   2        0.42       -3.01      3.11 o
   0  22   2        1.26        2.95      4.14 o
   1  22   2        0.81       -2.83      3.30 o
   2  22   2        0.00       -2.47      3.43 o
  -1  23   2        3.54       -1.49      4.85 o
   0  23   2        2.79       -2.21      4.82 o
  -9   0   3        4.45        1.98      5.25 o
  -7   0   3       21.64       18.85      2.00 o
  -5   0   3      442.84      490.03      5.20 o
  -3   0   3      170.59      186.98      2.53 o
  -1   0   3    24908.50    22918.60    117.86 o
   1   0   3      222.94      216.38      2.31 o
   3   0   3       88.96       67.81      1.46 o
   5   0   3      165.14      161.12      6.46 o
   7   0   3       35.17       41.71      3.85 o
  -9   1   3        4.05       -2.78      2.78 o
  -8   1   3       13.96       16.88      3.47 o
  -7   1   3       65.06       63.60      2.07 o
  -6   1   3      148.15      152.18      2.43 o
  -5   1   3        0.02        0.90      0.66 o
  -4   1   3      115.86      102.08      1.55 o
  -3   1   3       26.68       17.63      0.69 o
  -2   1   3     1156.34     1109.33      4.73 o
  -1   1   3    27873.15    25236.26     93.00 o
   0   1   3      666.01      667.51      3.34 o
   1   1   3      111.02      114.86      1.14 o
   2   1   3      218.30      189.12      1.62 o
   3   1   3        9.24        8.18      0.48 o
   4   1   3      113.09      134.01      1.82 o
   5   1   3      985.75     1010.84      9.48 o
   6   1   3        0.90        1.90      1.65 o
   7   1   3        4.87        4.71      1.75 o
   8   1   3        4.08        4.14      1.94 o
  -9   2   3        0.07        0.08      3.21 o
  -8   2   3      167.17      178.27      8.37 o
  -7   2   3      295.14      310.10      3.87 o
  -6   2   3      448.46      448.00      4.17 o
  -5   2   3       49.82       55.92      1.40 o
  -4   2   3      189.87      220.97      2.22 o
  -3   2   3     1211.96     1274.03      5.54 o
  -2   2   3     3535.33     3261.00     11.40 o
  -1   2   3     1076.00     1037.53      4.86 o
   0   2   3       31.90       33.11      1.11 o
   1   2   3      154.96      146.36      1.37 o
   2   2   3        0.00       -0.40      0.40 o
   3   2   3      181.19      155.60      1.58 o
   4   2   3      229.31      207.83      2.21 o
   5   2   3      306.83      318.19      5.61 o
   6   2   3       35.76       32.14      2.37 o
   7   2   3        0.82       -0.79      1.68 o
   8   2   3        0.00       -0.50      1.94 o
  -9   3   3        0.43       -3.30      3.30 o
  -8   3   3       17.51       19.04      2.22 o
  -7   3   3       14.96       13.69      1.39 o
  -6   3   3       48.79       52.06      1.66 o
  -5   3   3        5.94        5.11      0.72 o
  -4   3   3      415.96      394.44      2.91 o
  -3   3   3       88.45       70.14      1.25 o
  -2   3   3       35.18       37.25      1.31 o
  -1   3   3     3943.74     3985.38     15.02 o
   0   3   3     3064.25     2937.18     10.50 o
   1   3   3     2155.80     2162.99      8.47 o
   2   3   3     2199.92     2313.53      8.56 o
   3   3   3      266.58      271.19      2.12 o
   4   3   3      124.36      124.54      1.68 o
   5   3   3       47.11       49.26      1.47 o
   6   3   3        0.01       -1.57      1.57 o
   7   3   3       13.17       12.22      2.03 o
   8   3   3       25.92       34.42      3.00 o
  -9   4   3        1.90       -2.87      2.87 o
  -8   4   3       59.03       62.87      3.46 o
  -7   4   3       14.69       14.60      1.54 o
  -6   4   3       65.90       60.16      1.86 o
  -5   4   3      237.10      223.77      2.50 o
  -4   4   3        0.61       -0.08      0.39 o
  -3   4   3      758.96      717.51      3.88 o
  -2   4   3        0.30        1.23      0.36 o
  -1   4   3        3.68        9.12      0.56 o
   0   4   3      220.25      196.89      1.93 o
   1   4   3      130.49      142.79      1.54 o
   2   4   3     2027.36     2182.24      8.37 o
   3   4   3      310.44      324.03      2.53 o
   4   4   3       57.32       55.26      1.35 o
   5   4   3      244.92      254.28      2.91 o
   6   4   3      280.26      291.51      5.66 o
   7   4   3        0.13       -1.60      1.60 o
   8   4   3        1.07       -0.68      2.08 o
  -9   5   3        2.78       -2.15      2.84 o
  -8   5   3      135.04      154.25      5.37 o
  -7   5   3      197.68      229.17      5.14 o
  -6   5   3       21.86       18.45      1.46 o
  -5   5   3        2.10        3.57      0.70 o
  -4   5   3      329.38      353.02      2.99 o
  -3   5   3        9.05        9.67      0.65 o
  -2   5   3     2911.12     2993.50     11.60 o
  -1   5   3      809.16      753.71      4.74 o
   0   5   3      127.84      136.49      1.72 o
   1   5   3      123.28      140.23      1.73 o
   2   5   3     3258.21     3544.40     12.96 o
   3   5   3       54.02       52.29      1.14 o
   4   5   3       15.54       17.45      0.81 o
   5   5   3        7.08        7.84      1.05 o
   6   5   3       66.52       54.80      2.05 o
   7   5   3       13.06       10.86      2.25 o
   8   5   3        2.09       -1.95      1.95 o
  -9   6   3       21.45       26.09      4.58 o
  -8   6   3        1.37        4.75      2.30 o
  -7   6   3        3.18        4.71      1.60 o
  -6   6   3       13.26       13.16      1.09 o
  -5   6   3        2.88        3.11      0.68 o
  -4   6   3       57.84       56.56      1.48 o
  -3   6   3      168.48      158.99      2.03 o
  -2   6   3      102.36       82.82      1.45 o
  -1   6   3     1437.74     1439.23      7.18 o
   0   6   3        0.76       -0.32      0.52 o
   1   6   3       70.08       87.36      1.49 o
   2   6   3        6.54       12.57      0.75 o
   3   6   3        4.49        4.37      0.61 o
   4   6   3       25.47       25.26      1.02 o
   5   6   3       82.47       76.58      2.23 o
   6   6   3       39.10       33.92      2.09 o
   7   6   3        0.77        0.82      1.91 o
   8   6   3        2.18        1.86      2.57 o
  -9   7   3        0.68        2.49      3.61 o
  -8   7   3        9.46        9.55      2.58 o
  -7   7   3       11.09        6.47      1.66 o
  -6   7   3       93.08       93.52      2.90 o
  -5   7   3      112.87      111.80      2.29 o
  -4   7   3       74.18       80.13      1.76 o
  -3   7   3      246.87      245.43      2.34 o
  -2   7   3       16.56       16.15      0.73 o
  -1   7   3      191.82      191.77      2.33 o
   0   7   3        2.05        1.74      0.58 o
   1   7   3       63.77       62.94      1.76 o
   2   7   3       52.11       65.00      1.92 o
   3   7   3      103.62      120.47      1.74 o
   4   7   3        1.04        0.07      0.59 o
   5   7   3      292.46      256.10      3.18 o
   6   7   3        0.70       -0.60      1.76 o
   7   7   3       10.94       13.98      2.47 o
   8   7   3        0.96        1.99      2.90 o
  -9   8   3       26.42       33.60      9.71 o
  -8   8   3        1.95        4.40      2.31 o
  -7   8   3        0.34       -1.22      1.72 o
  -6   8   3      192.24      206.06      2.68 o
  -5   8   3        2.95        5.03      1.18 o
  -4   8   3        0.13       -0.85      0.85 o
  -3   8   3       56.66       60.01      1.41 o
  -2   8   3       12.15       18.16      0.67 o
  -1   8   3      198.57      232.29      2.67 o
   0   8   3       53.06       42.05      1.31 o
   1   8   3       38.80       38.05      1.32 o
   2   8   3      188.33      201.02      2.54 o
   3   8   3       19.96       20.22      1.08 o
   4   8   3       88.34       85.41      2.12 o
   5   8   3        3.92        2.11      0.96 o
   6   8   3       15.91       15.05      1.95 o
   7   8   3        0.67       -0.56      2.09 o
   8   8   3        0.04       -5.39      5.39 o
  -8   9   3        0.10       -0.99      1.82 o
  -7   9   3        2.75       -1.73      1.74 o
  -6   9   3       10.55        9.96      1.68 o
  -5   9   3     1682.54     1728.02     12.97 o
  -4   9   3       31.70       25.90      1.32 o
  -3   9   3        0.06       -0.19      0.65 o
  -2   9   3        0.06       -0.59      0.59 o
  -1   9   3       99.10      101.95      1.90 o
   0   9   3        5.00        1.84      0.78 o
   1   9   3       15.38       16.94      1.00 o
   2   9   3      306.41      313.76      3.57 o
   3   9   3       79.09       75.99      2.29 o
   4   9   3       11.54        9.24      1.15 o
   5   9   3       15.68        9.75      1.68 o
   6   9   3       30.64       31.50      2.05 o
   7   9   3        0.05       -1.14      1.65 o
  -8  10   3        1.33       -1.92      1.92 o
  -7  10   3        4.46        5.00      2.01 o
  -6  10   3       59.00       59.20      2.90 o
  -5  10   3      282.53      315.88      4.34 o
  -4  10   3      127.83      130.29      2.47 o
  -3  10   3       55.03       48.90      1.66 o
  -2  10   3       90.22       83.57      2.99 o
  -1  10   3      352.46      344.31      3.49 o
   0  10   3        8.52        4.32      0.84 o
   1  10   3       10.90        9.56      0.95 o
   2  10   3      110.95      118.79      2.70 o
   3  10   3        0.88       -0.91      1.00 o
   4  10   3        8.16        3.73      1.09 o
   5  10   3        0.27       -1.01      1.39 o
   6  10   3       26.75       18.58      1.97 o
   7  10   3        7.42        7.30      2.27 o
  -8  11   3        1.10       -1.03      2.24 o
  -7  11   3        8.69        8.02      2.15 o
  -6  11   3       22.09       20.91      2.14 o
  -5  11   3        2.39        0.08      1.32 o
  -4  11   3       19.14       21.26      1.48 o
  -3  11   3       10.50        9.04      1.05 o
  -2  11   3       24.22       25.81      1.62 o
  -1  11   3      119.04      107.03      2.64 o
   0  11   3        6.45       10.24      1.11 o
   1  11   3        0.12        0.68      0.70 o
   2  11   3      998.09     1011.05      8.07 o
   3  11   3      305.63      312.74      4.00 o
   4  11   3       81.67       79.25      2.29 o
   5  11   3       53.80       45.99      2.68 o
   6  11   3        7.40        9.30      1.79 o
   7  11   3        0.57        0.99      2.34 o
  -8  12   3        1.00       -0.76      2.33 o
  -7  12   3        0.02        1.64      1.89 o
  -6  12   3       23.37       24.44      2.52 o
  -5  12   3       29.01       22.87      2.05 o
  -4  12   3      406.11      435.54      5.39 o
  -3  12   3      233.98      227.64      3.45 o
  -2  12   3       66.28       61.65      2.78 o
  -1  12   3      118.27      119.92      2.82 o
   0  12   3       54.35       56.75      2.21 o
   1  12   3      720.30      728.93      6.06 o
   2  12   3        8.03       14.35      1.61 o
   3  12   3       15.43       13.76      1.50 o
   4  12   3       16.22        8.45      1.61 o
   5  12   3       21.51       16.57      2.72 o
   6  12   3        2.28        4.75      1.78 o
   7  12   3        6.28        8.47      2.89 o
  -7  13   3       15.59       19.67      2.67 o
  -6  13   3        4.40        4.68      2.12 o
  -5  13   3       78.21       81.07      3.47 o
  -4  13   3        0.39        2.68      1.29 o
  -3  13   3       12.82       10.06      1.32 o
  -2  13   3       55.81       58.50      2.59 o
  -1  13   3       33.67       45.75      2.07 o
   0  13   3        1.93        0.27      1.19 o
   1  13   3       26.88       25.82      1.44 o
   2  13   3       34.83       34.77      2.23 o
   3  13   3       14.84       15.73      1.64 o
   4  13   3       13.57        8.30      1.74 o
   5  13   3        0.04        0.07      1.65 o
   6  13   3       13.42       17.26      2.30 o
  -7  14   3        2.54        2.19      2.56 o
  -6  14   3       16.52       16.28      2.97 o
  -5  14   3        0.00       -1.58      1.58 o
  -4  14   3       16.05       12.06      2.11 o
  -3  14   3        1.86       -0.52      1.24 o
  -2  14   3      176.45      160.98      4.08 o
  -1  14   3        7.16        5.85      1.55 o
   0  14   3       49.33       43.58      2.26 o
   1  14   3      219.50      223.70      5.48 o
   2  14   3      195.97      202.06      4.55 o
   3  14   3      165.64      179.21      4.26 o
   4  14   3       13.51       12.02      1.91 o
   5  14   3        1.29       -1.38      1.70 o
   6  14   3        4.91        3.91      2.09 o
  -7  15   3       14.03       15.45      3.29 o
  -6  15   3       22.22       26.76      3.51 o
  -5  15   3        7.31        2.78      2.51 o
  -4  15   3       93.16       92.94      4.39 o
  -3  15   3      123.28      133.96      4.23 o
  -2  15   3        3.52        2.90      2.22 o
  -1  15   3       14.53       11.27      1.86 o
   0  15   3        5.63        4.59      1.47 o
   1  15   3      197.80      207.21      4.19 o
   2  15   3      145.79      162.55      5.59 o
   3  15   3        1.00        0.04      1.78 o
   4  15   3        0.01       -0.99      1.70 o
   5  15   3        3.06        2.99      2.03 o
   6  15   3       23.36       31.79      3.52 o
  -6  16   3        1.96       -1.18      2.53 o
  -5  16   3        2.19        0.90      2.55 o
  -4  16   3       50.06       55.65      3.74 o
  -3  16   3      159.07      185.64      5.40 o
  -2  16   3      201.11      202.67      5.85 o
  -1  16   3       24.69       22.73      2.20 o
   0  16   3       24.19       19.41      2.11 o
   1  16   3      144.04      142.89      5.07 o
   2  16   3       45.30       41.04      3.17 o
   3  16   3        3.94        1.13      1.98 o
   4  16   3       49.05       53.73      3.65 o
   5  16   3        0.54       -1.95      1.95 o
  -6  17   3       11.48       10.96      3.64 o
  -5  17   3        0.00       -2.27      2.27 o
  -4  17   3       39.72       40.21      4.32 o
  -3  17   3      149.62      177.94      6.54 o
  -2  17   3      120.18      116.72      6.03 o
  -1  17   3        7.26        3.63      1.75 o
   0  17   3        1.38       -1.59      1.59 o
   1  17   3       77.49       82.73      4.71 o
   2  17   3        2.91       -1.81      2.15 o
   3  17   3        3.13        1.63      1.97 o
   4  17   3       70.94       78.69      4.50 o
   5  17   3       18.27       21.18      3.07 o
  -6  18   3        2.16       -3.35      3.35 o
  -5  18   3        0.00       -0.85      2.62 o
  -4  18   3        0.17       -1.10      2.26 o
  -3  18   3        0.66        0.13      2.42 o
  -2  18   3        1.49       -1.22      2.01 o
  -1  18   3        1.55        2.20      1.94 o
   0  18   3       49.42       40.01      3.04 o
   1  18   3       27.89       28.89      3.30 o
   2  18   3       12.33        5.28      2.94 o
   3  18   3       17.99       16.67      3.63 o
   4  18   3        1.40        3.85      2.57 o
   5  18   3        0.10        0.03      3.32 o
  -5  19   3        1.01       -2.05      3.00 o
  -4  19   3        1.12       -0.14      3.41 o
  -3  19   3        3.45        1.45      2.47 o
  -2  19   3        5.05       -2.33      2.45 o
  -1  19   3        0.96       -1.72      2.70 o
   0  19   3       27.97       21.89      2.85 o
   1  19   3        3.02       -0.78      2.45 o
   2  19   3       44.80       49.01      4.63 o
   3  19   3        1.14       -0.97      2.80 o
   4  19   3        4.38        6.50      3.06 o
  -4  20   3        6.60        3.16      3.15 o
  -3  20   3        0.19       -2.17      2.17 o
  -2  20   3        1.06       -2.58      2.58 o
  -1  20   3       16.30       10.57      4.35 o
   0  20   3       72.83       66.17      4.54 o
   1  20   3        1.10       -0.22      2.55 o
   2  20   3        2.68        1.37      2.59 o
   3  20   3        0.20       -2.88      2.88 o
  -4  21   3       10.84        4.27     11.03 o
  -3  21   3        9.25       11.84      3.27 o
  -2  21   3        3.40       -0.26      3.00 o
  -1  21   3       17.06       11.76      5.05 o
   0  21   3        0.01       -3.03      3.03 o
   1  21   3       10.34       11.16      4.94 o
   2  21   3       30.02       28.82      6.14 o
   3  21   3        2.03       -4.11      4.11 o
  -3  22   3        2.75        3.41      8.66 o
  -2  22   3        0.02       -3.31      3.31 o
  -1  22   3       13.29       13.18      6.19 o
   0  22   3        2.24       -1.13      3.96 o
   1  22   3        3.95        1.09      3.48 o
   2  22   3        7.70        7.09      7.09 o
  -8   0   4      152.05      165.57      6.27 o
  -6   0   4        1.41        0.19      1.49 o
  -4   0   4     1159.06     1235.80      8.74 o
  -2   0   4        3.47        3.13      1.16 o
   0   0   4     4663.91     4608.68     23.73 o
   2   0   4      102.90      106.75      1.87 o
   4   0   4      531.96      491.35      4.07 o
   6   0   4      122.92      142.63      6.44 o
   8   0   4        4.25        5.87      3.20 o
  -9   1   4        5.04        3.32      3.39 o
  -8   1   4       54.61       59.61      3.08 o
  -7   1   4      158.55      164.14      4.37 o
  -6   1   4      176.60      186.65      3.10 o
  -5   1   4        8.27        7.07      0.72 o
  -4   1   4        0.05        0.53      0.57 o
  -3   1   4      828.95      840.87      4.52 o
  -2   1   4     4072.67     4042.04     13.92 o
  -1   1   4     2373.88     2330.56      9.01 o
   0   1   4       15.92       17.66      0.83 o
   1   1   4     1127.79     1100.49      4.93 o
   2   1   4       30.20       28.36      0.82 o
   3   1   4       17.70       17.83      0.83 o
   4   1   4     1527.70     1492.79      6.46 o
   5   1   4      145.02      151.55      4.15 o
   6   1   4       38.84       32.07      2.55 o
   7   1   4       34.44       33.89      2.74 o
   8   1   4       11.77       16.12      2.58 o
  -9   2   4       10.70        7.86      3.60 o
  -8   2   4       19.55       21.32      2.14 o
  -7   2   4        5.89        8.02      1.59 o
  -6   2   4       25.75       24.42      1.55 o
  -5   2   4       10.71       10.02      0.84 o
  -4   2   4        1.42        0.41      0.53 o
  -3   2   4      841.03      894.92      4.66 o
  -2   2   4      150.88      153.89      1.58 o
  -1   2   4     1789.34     1717.78      7.53 o
   0   2   4       34.83       39.90      0.88 o
   1   2   4       21.72       20.37      0.70 o
   2   2   4        8.48       12.27      0.65 o
   3   2   4        8.26       10.33      0.69 o
   4   2   4        8.69        8.75      0.93 o
   5   2   4      542.07      532.39      6.20 o
   6   2   4       20.49       18.22      2.10 o
   7   2   4        0.30       -1.12      1.76 o
   8   2   4       16.90       16.14      2.52 o
  -9   3   4        2.97        0.28      3.89 o
  -8   3   4       25.76       28.61      2.42 o
  -7   3   4      106.70      113.41      6.61 o
  -6   3   4       26.43       29.60      1.41 o
  -5   3   4      119.27      120.41      1.71 o
  -4   3   4        0.08       -0.56      0.56 o
  -3   3   4      332.00      371.57      2.99 o
  -2   3   4      189.79      180.56      1.99 o
  -1   3   4      676.75      726.35      4.09 o
   0   3   4     1412.38     1372.47      6.17 o
   1   3   4     1789.68     1835.16      7.74 o
   2   3   4      995.55     1045.17      5.14 o
   3   3   4       34.40       32.45      1.04 o
   4   3   4       95.29       82.89      2.33 o
   5   3   4        7.30        6.89      0.95 o
   6   3   4        2.50        1.92      1.65 o
   7   3   4        0.72       -0.39      1.76 o
   8   3   4        6.49       12.29      2.55 o
  -9   4   4        0.06       -1.30      3.21 o
  -8   4   4        0.10        0.17      1.56 o
  -7   4   4        6.46        8.39      1.76 o
  -6   4   4      285.48      279.08      3.38 o
  -5   4   4      303.73      323.44      3.36 o
  -4   4   4      138.48      151.15      2.08 o
  -3   4   4      125.87      111.03      1.71 o
  -2   4   4     3180.47     3247.92     11.82 o
  -1   4   4      384.86      374.61      3.07 o
   0   4   4      319.18      312.49      2.32 o
   1   4   4       68.17       72.71      1.32 o
   2   4   4      235.92      208.08      1.97 o
   3   4   4      120.81      117.34      1.63 o
   4   4   4      154.54      168.64      1.99 o
   5   4   4       85.92       84.45      2.60 o
   6   4   4        9.95        9.18      1.90 o
   7   4   4        0.13       -0.31      1.86 o
   8   4   4        0.01        1.22      2.16 o
  -9   5   4        0.26       -0.87      3.82 o
  -8   5   4       14.42       14.13      1.98 o
  -7   5   4       66.71       74.27      4.65 o
  -6   5   4      271.07      273.82      3.70 o
  -5   5   4      166.09      171.35      2.67 o
  -4   5   4       20.46       20.84      1.02 o
  -3   5   4      245.64      229.17      2.37 o
  -2   5   4      402.58      469.60      3.23 o
  -1   5   4      337.71      312.78      2.91 o
   0   5   4       77.05       86.15      1.33 o
   1   5   4     1414.00     1520.35      6.81 o
   2   5   4       61.44       78.60      1.39 o
   3   5   4        1.08        1.54      0.61 o
   4   5   4       19.43       19.48      0.98 o
   5   5   4       82.71       62.59      1.90 o
   6   5   4        8.61        7.03      1.36 o
   7   5   4       60.99       71.02      3.67 o
   8   5   4        0.16       -0.33      2.23 o
  -9   6   4        1.59        1.59      3.65 o
  -8   6   4       14.31       16.92      2.25 o
  -7   6   4        8.21        5.21      1.75 o
  -6   6   4      349.15      363.32      4.31 o
  -5   6   4      137.70      135.95      2.46 o
  -4   6   4      376.72      351.18      3.31 o
  -3   6   4      174.55      185.14      2.32 o
  -2   6   4      252.23      260.43      2.47 o
  -1   6   4      144.74      155.24      1.94 o
   0   6   4        0.02       -0.48      0.48 o
   1   6   4      374.60      363.15      2.94 o
   2   6   4      276.07      340.55      2.77 o
   3   6   4        0.87        3.87      0.71 o
   4   6   4        0.21       -0.60      0.60 o
   5   6   4       50.23       49.21      1.48 o
   6   6   4        0.00       -0.47      1.33 o
   7   6   4        0.93        2.60      2.02 o
  -9   7   4       21.40       27.82      4.49 o
  -8   7   4       27.79       33.71      2.79 o
  -7   7   4        7.44        5.69      1.75 o
  -6   7   4      128.06      141.10      2.95 o
  -5   7   4      218.73      223.22      3.10 o
  -4   7   4      467.02      494.29      4.46 o
  -3   7   4       49.71       54.47      1.13 o
  -2   7   4       64.84       75.22      1.63 o
  -1   7   4      872.51      872.89      5.54 o
   0   7   4      273.69      243.76      2.66 o
   1   7   4       61.43       55.08      1.46 o
   2   7   4      360.85      381.27      3.12 o
   3   7   4       82.46       84.25      1.69 o
   4   7   4        1.53       -0.71      0.71 o
   5   7   4       30.98       22.08      1.49 o
   6   7   4        1.87       -0.41      1.41 o
   7   7   4       37.81       41.27      3.42 o
  -9   8   4       26.67       39.38      5.75 o
  -8   8   4        6.02        9.64      2.23 o
  -7   8   4        0.00       -1.29      1.76 o
  -6   8   4       72.83       75.88      2.55 o
  -5   8   4       12.58       14.61      1.30 o
  -4   8   4       41.65       42.52      1.73 o
  -3   8   4       23.62       25.39      1.41 o
  -2   8   4      713.62      794.42      5.14 o
  -1   8   4      713.60      736.55      5.19 o
   0   8   4      104.51      115.95      2.00 o
   1   8   4      361.70      408.03      3.68 o
   2   8   4       14.91       17.11      1.17 o
   3   8   4       54.47       44.81      1.54 o
   4   8   4        4.13        0.89      0.85 o
   5   8   4      136.77      119.88      3.26 o
   6   8   4       11.79        7.99      1.80 o
   7   8   4        5.51        5.98      2.57 o
  -8   9   4        1.17       -2.05      2.08 o
  -7   9   4        9.43       10.80      2.18 o
  -6   9   4        2.05        1.02      1.40 o
  -5   9   4      214.14      228.68      3.72 o
  -4   9   4       47.02       42.56      1.77 o
  -3   9   4        8.47       10.45      1.00 o
  -2   9   4      729.52      741.21      5.46 o
  -1   9   4        1.35        1.54      0.81 o
   0   9   4      182.16      153.68      2.33 o
   1   9   4       52.67       40.64      1.64 o
   2   9   4       85.73       96.60      2.33 o
   3   9   4      154.28      156.20      2.64 o
   4   9   4        1.69       -0.93      0.93 o
   5   9   4       10.04        9.02      1.60 o
   6   9   4        1.72        2.19      1.74 o
   7   9   4        1.51       -0.72      2.65 o
  -8  10   4       22.62       27.18      2.96 o
  -7  10   4        1.13       -1.23      1.95 o
  -6  10   4        1.58        0.83      1.53 o
  -5  10   4      326.81      353.27      4.62 o
  -4  10   4      214.47      216.79      2.88 o
  -3  10   4       11.80       15.39      1.24 o
  -2  10   4      234.82      233.06      2.78 o
  -1  10   4      660.55      719.55      6.30 o
   0  10   4       10.32        6.98      1.03 o
   1  10   4       28.30       28.64      1.57 o
   2  10   4      173.17      195.51      3.27 o
   3  10   4       21.94       23.54      1.55 o
   4  10   4       13.76        8.87      1.28 o
   5  10   4       42.16       35.45      2.38 o
   6  10   4       12.10       11.07      1.77 o
   7  10   4        4.90        1.01      2.87 o
  -8  11   4       17.30       17.55      3.09 o
  -7  11   4       13.20       12.71      2.46 o
  -6  11   4        7.88        7.52      1.81 o
  -5  11   4        0.51        1.11      1.40 o
  -4  11   4       80.12       71.50      2.32 o
  -3  11   4        8.39        7.53      1.00 o
  -2  11   4       80.30       80.61      2.23 o
  -1  11   4        8.59       11.51      1.27 o
   0  11   4       23.18       15.58      1.50 o
   1  11   4      155.37      151.46      3.01 o
   2  11   4       93.18      100.35      3.56 o
   3  11   4       50.48       48.33      2.12 o
   4  11   4       28.92       26.55      2.07 o
   5  11   4       28.28       26.59      2.43 o
   6  11   4       22.00       24.40      2.34 o
   7  11   4        3.92       -0.54      3.21 o
  -8  12   4        1.55        2.38      2.94 o
  -7  12   4        3.36        1.55      2.40 o
  -6  12   4        0.96        0.46      2.00 o
  -5  12   4      105.68      115.26      5.41 o
  -4  12   4       28.10       29.33      1.87 o
  -3  12   4       13.95       11.17      1.20 o
  -2  12   4        4.04        3.12      0.88 o
  -1  12   4        9.62       12.60      1.51 o
   0  12   4      135.39      132.62      3.29 o
   1  12   4     1071.33     1127.34      8.75 o
   2  12   4     1383.45     1452.96     10.01 o
   3  12   4       25.09       21.00      1.64 o
   4  12   4       50.35       47.77      2.57 o
   5  12   4        1.17       -1.21      1.56 o
   6  12   4        1.59       -0.36      1.73 o
  -7  13   4        1.01       -2.33      2.33 o
  -6  13   4       79.65       85.78      4.70 o
  -5  13   4        6.38        3.62      2.10 o
  -4  13   4       39.88       39.90      2.20 o
  -3  13   4      110.31       95.85      3.14 o
  -2  13   4       12.89       10.67      1.14 o
  -1  13   4        0.46        0.35      1.39 o
   0  13   4        1.00       -0.56      1.28 o
   1  13   4      273.07      295.91      5.77 o
   2  13   4       24.77       28.18      2.21 o
   3  13   4       47.46       54.32      2.93 o
   4  13   4       13.31        9.81      1.84 o
   5  13   4        2.04        0.53      1.66 o
   6  13   4        2.69        3.35      2.11 o
  -7  14   4        0.14       -2.22      2.30 o
  -6  14   4        6.49        5.80      2.98 o
  -5  14   4       11.66        9.97      2.43 o
  -4  14   4      510.60      552.97     11.83 o
  -3  14   4       13.62       18.03      1.78 o
  -2  14   4        5.27        7.25      1.16 o
  -1  14   4        0.00       -0.05      1.51 o
   0  14   4        4.96        1.07      1.69 o
   1  14   4      198.55      212.90      4.74 o
   2  14   4      511.45      565.96      7.28 o
   3  14   4       13.14       10.24      1.83 o
   4  14   4       13.82        8.50      1.91 o
   5  14   4       13.47       16.21      2.34 o
   6  14   4        3.11       -0.80      2.18 o
  -7  15   4        0.86        1.88      2.79 o
  -6  15   4        1.27       -0.16      2.77 o
  -5  15   4       12.28       11.15      2.78 o
  -4  15   4       19.17       25.92      3.05 o
  -3  15   4      166.85      211.22      4.82 o
  -2  15   4        2.52        1.33      1.19 o
  -1  15   4       13.25       14.40      2.01 o
   0  15   4        0.16       -1.46      1.46 o
   1  15   4      210.08      217.27      4.71 o
   2  15   4        3.23        3.50      2.02 o
   3  15   4       63.04       56.46      3.12 o
   4  15   4        2.49        0.38      1.91 o
   5  15   4        0.44        0.78      2.34 o
  -6  16   4        0.75       -1.98      2.77 o
  -5  16   4        0.59       -1.53      2.90 o
  -4  16   4       15.28       17.81      3.08 o
  -3  16   4       47.17       47.27      3.63 o
  -2  16   4      101.53       90.41      5.97 o
  -1  16   4       66.21       57.11      3.56 o
   0  16   4       31.26       26.82      2.36 o
   1  16   4       37.88       36.60      2.94 o
   2  16   4       24.23       24.15      2.86 o
   3  16   4        8.70        4.42      2.21 o
   4  16   4       11.52       13.00      2.75 o
   5  16   4       44.75       65.99      5.87 o
  -6  17   4       17.86       28.85      4.35 o
  -5  17   4        4.22        4.01      3.05 o
  -4  17   4       21.96       25.12      3.13 o
  -3  17   4        8.53       11.44      2.47 o
  -2  17   4        0.06       -1.10      2.25 o
  -1  17   4        6.00        4.19      1.74 o
   0  17   4        0.00       -1.21      1.52 o
   1  17   4       35.31       44.96      3.22 o
   2  17   4        0.04       -2.10      2.10 o
   3  17   4       32.41       29.86      3.18 o
   4  17   4       11.09       13.47      4.31 o
   5  17   4        8.91        8.50      3.19 o
  -6  18   4        1.08        0.26      6.56 o
  -5  18   4       54.71       76.84      7.12 o
  -4  18   4       46.18       50.60      3.82 o
  -3  18   4        1.82        0.85      2.57 o
  -2  18   4       57.81       57.73      5.82 o
  -1  18   4      113.25      127.56      5.21 o
   0  18   4        0.02       -1.75      1.92 o
   1  18   4        7.12        6.55      2.71 o
   2  18   4        4.51        0.49      2.43 o
   3  18   4       15.69       12.48      3.10 o
   4  18   4        7.74        6.13      3.08 o
  -5  19   4        6.94        8.02      4.38 o
  -4  19   4       10.51        1.96      2.91 o
  -3  19   4       36.05       35.70      3.83 o
  -2  19   4       29.60       23.92      3.30 o
  -1  19   4       29.87       25.56      3.85 o
   0  19   4      206.06      259.95      7.78 o
   1  19   4       20.47       21.22      3.08 o
   2  19   4        0.47       -2.55      2.55 o
   3  19   4        0.28       -2.55      2.55 o
   4  19   4        0.13        1.98      3.39 o
  -4  20   4        3.63        8.87      3.92 o
  -3  20   4        6.35        6.63      3.14 o
  -2  20   4       29.59       27.22      3.98 o
  -1  20   4        0.22       -2.47      2.47 o
   0  20   4       61.09       68.25      5.54 o
   1  20   4        1.71       -1.48      3.24 o
   2  20   4        8.86        1.54      2.84 o
   3  20   4       28.42       28.62      4.53 o
  -3  21   4        2.01        2.53      3.16 o
  -2  21   4       35.74       41.48      4.90 o
  -1  21   4        6.00        4.99      3.28 o
   0  21   4        8.31        5.64      4.74 o
   1  21   4        7.32        2.68      3.12 o
   2  21   4        3.88       -0.32      3.58 o
  -2  22   4       25.03       18.59      6.46 o
  -1  22   4        0.08       -0.24      3.86 o
   0  22   4       19.74       32.58      4.60 o
   1  22   4        0.12        2.41      4.62 o
  -9   0   5        0.16       -4.34      5.91 o
  -7   0   5       56.81       55.74      4.49 o
  -5   0   5      136.09      129.31      2.92 o
  -3   0   5     2853.72     2876.43     14.98 o
  -1   0   5      370.93      407.68      4.32 o
   1   0   5     2380.34     2458.58     13.88 o
   3   0   5      165.11      173.46      2.72 o
   5   0   5      270.67      308.64      7.11 o
   7   0   5       19.06       21.17      3.82 o
  -9   1   5        0.46       -1.61      2.93 o
  -8   1   5        0.06        0.41      1.74 o
  -7   1   5        1.36        1.25      2.33 o
  -6   1   5      247.31      243.72      3.24 o
  -5   1   5      234.39      243.33      2.77 o
  -4   1   5      435.33      481.07      3.43 o
  -3   1   5      806.84      750.22      4.16 o
  -2   1   5     1268.79     1235.52      5.86 o
  -1   1   5     1407.38     1422.84      6.68 o
   0   1   5        0.01       -0.15      0.36 o
   1   1   5        2.55        3.41      0.68 o
   2   1   5      117.52      109.16      1.52 o
   3   1   5        0.61       -0.18      0.54 o
   4   1   5        0.00        2.69      0.70 o
   5   1   5       27.46       27.73      1.72 o
   6   1   5        0.49        1.01      1.71 o
   7   1   5        8.16        9.07      2.37 o
  -9   2   5        2.35        2.22      3.45 o
  -8   2   5        2.74        3.75      1.93 o
  -7   2   5      107.48      104.45      5.85 o
  -6   2   5       28.25       27.49      1.42 o
  -5   2   5        6.02        5.25      0.77 o
  -4   2   5      370.95      363.81      3.00 o
  -3   2   5       56.00       75.58      1.29 o
  -2   2   5     1291.17     1304.98      5.89 o
  -1   2   5       70.87       74.69      1.49 o
   0   2   5       16.71       19.56      0.77 o
   1   2   5      448.46      462.03      3.16 o
   2   2   5        0.03       -0.26      0.48 o
   3   2   5        0.54        0.40      0.60 o
   4   2   5      262.75      260.94      2.58 o
   5   2   5       28.50       27.95      1.37 o
   6   2   5       16.71       17.70      2.14 o
   7   2   5        8.51        8.09      2.22 o
  -9   3   5        4.23        6.24      3.64 o
  -8   3   5        4.87        2.66      1.99 o
  -7   3   5      121.37      129.90      4.34 o
  -6   3   5      274.04      287.10      2.84 o
  -5   3   5      217.14      226.08      3.03 o
  -4   3   5       54.05       55.33      1.57 o
  -3   3   5      164.69      146.70      1.79 o
  -2   3   5      773.64      769.29      4.19 o
  -1   3   5       68.96       67.39      1.38 o
   0   3   5      383.37      394.22      2.75 o
   1   3   5     1720.79     1799.96      7.86 o
   2   3   5      244.07      246.21      2.21 o
   3   3   5        1.02        1.62      0.63 o
   4   3   5      573.89      569.62      4.16 o
   5   3   5       38.70       34.66      1.79 o
   6   3   5       15.22       14.05      2.16 o
   7   3   5        3.53        3.44      2.32 o
  -9   4   5       24.00       18.87      3.14 o
  -8   4   5        6.34        3.17      1.98 o
  -7   4   5       19.77       19.50      2.41 o
  -6   4   5      143.63      142.76      3.00 o
  -5   4   5        8.91        5.28      0.98 o
  -4   4   5      110.02      116.15      2.20 o
  -3   4   5       21.84       20.09      1.00 o
  -2   4   5     2431.99     2432.86     10.54 o
  -1   4   5       99.24      108.86      1.76 o
   0   4   5      141.84      160.71      1.98 o
   1   4   5      594.75      606.73      3.84 o
   2   4   5       98.61       92.40      1.53 o
   3   4   5       22.00       22.77      1.03 o
   4   4   5      207.30      195.20      2.51 o
   5   4   5       50.00       49.40      1.56 o
   6   4   5       19.16       18.69      2.22 o
   7   4   5        0.00       -2.09      2.09 o
  -9   5   5        2.77        6.14      2.98 o
  -8   5   5        6.63       11.05      2.39 o
  -7   5   5       51.81       47.76      2.97 o
  -6   5   5       10.85       11.34      1.69 o
  -5   5   5       28.25       28.59      1.43 o
  -4   5   5      138.38      122.62      2.26 o
  -3   5   5      647.09      643.81      4.42 o
  -2   5   5        2.54        4.16      0.73 o
  -1   5   5      511.70      550.63      4.17 o
   0   5   5      133.32      114.59      1.78 o
   1   5   5       30.80       34.47      1.20 o
   2   5   5      662.65      698.85      4.30 o
   3   5   5       13.18       13.28      0.95 o
   4   5   5       31.73       27.20      1.72 o
   5   5   5        0.13       -0.71      0.82 o
   6   5   5        4.91        3.17      1.34 o
   7   5   5        1.11        1.85      2.16 o
  -9   6   5       22.29       26.05      3.66 o
  -8   6   5       63.85       64.57      3.92 o
  -7   6   5        0.46        0.98      1.73 o
  -6   6   5       39.42       34.60      1.93 o
  -5   6   5       10.87       12.29      1.45 o
  -4   6   5       22.34       21.45      1.21 o
  -3   6   5        3.68        4.29      0.81 o
  -2   6   5      138.78      116.79      1.95 o
  -1   6   5        2.33        1.10      0.67 o
   0   6   5      460.35      463.28      3.32 o
   1   6   5      534.01      603.91      4.10 o
   2   6   5       40.91       33.58      1.15 o
   3   6   5        4.07        4.97      0.89 o
   4   6   5        0.26       -1.00      1.00 o
   5   6   5        0.03       -1.01      1.01 o
   6   6   5        9.47       16.27      2.00 o
   7   6   5        5.56        6.22      2.51 o
  -9   7   5       23.51       22.96      4.11 o
  -8   7   5        0.56        5.25      2.35 o
  -7   7   5       66.00       74.59      5.76 o
  -6   7   5       34.10       38.56      2.06 o
  -5   7   5       57.19       52.23      2.80 o
  -4   7   5      302.37      294.08      4.16 o
  -3   7   5       10.57        9.48      0.98 o
  -2   7   5      130.28      162.33      2.12 o
  -1   7   5      621.65      628.91      4.08 o
   0   7   5      179.57      175.50      2.02 o
   1   7   5        0.92        0.29      0.70 o
   2   7   5      135.81      145.75      2.10 o
   3   7   5      122.52      135.38      2.28 o
   4   7   5        9.04        6.23      1.07 o
   5   7   5       48.78       35.12      2.04 o
   6   7   5       13.36       20.22      2.28 o
   7   7   5       14.53       19.22      3.10 o
  -8   8   5       51.06       51.09      3.71 o
  -7   8   5        3.37        0.45      2.24 o
  -6   8   5      296.29      319.44      4.71 o
  -5   8   5      395.88      421.84      5.80 o
  -4   8   5       12.55       10.65      1.09 o
  -3   8   5        0.00       -0.69      0.69 o
  -2   8   5      772.99      831.64      5.43 o
  -1   8   5        6.22        3.66      0.67 o
   0   8   5       11.01        7.26      0.95 o
   1   8   5        8.00        5.65      0.89 o
   2   8   5      319.37      324.44      3.21 o
   3   8   5       56.63       54.67      1.72 o
   4   8   5      217.57      193.03      2.89 o
   5   8   5       23.45       18.50      1.90 o
   6   8   5        4.79        4.12      1.86 o
   7   8   5        5.78        9.34      3.06 o
  -8   9   5        0.00        1.14      2.53 o
  -7   9   5        0.65       -0.98      1.85 o
  -6   9   5       18.46       22.35      2.11 o
  -5   9   5       18.10       17.95      1.66 o
  -4   9   5      112.24      103.63      2.76 o
  -3   9   5        0.25       -0.65      0.65 o
  -2   9   5      215.95      226.31      3.12 o
  -1   9   5      170.71      190.26      3.07 o
   0   9   5       19.89       19.92      1.31 o
   1   9   5       12.23       10.82      1.13 o
   2   9   5       62.61       59.86      1.72 o
   3   9   5      248.53      236.84      3.18 o
   4   9   5       82.24       71.14      2.77 o
   5   9   5       40.26       34.69      2.35 o
   6   9   5        1.67        2.75      1.84 o
   7   9   5        6.00        7.94      3.19 o
  -8  10   5        2.08       -0.85      2.60 o
  -7  10   5        1.44       -1.86      2.39 o
  -6  10   5       21.15       18.77      2.72 o
  -5  10   5       26.32       28.68      2.21 o
  -4  10   5        9.25        8.09      1.51 o
  -3  10   5        2.30        1.57      0.72 o
  -2  10   5      393.24      424.22      4.57 o
  -1  10   5       48.35       49.24      2.33 o
   0  10   5      158.98      151.54      3.00 o
   1  10   5        7.58        8.13      1.23 o
   2  10   5      239.21      231.30      3.32 o
   3  10   5       21.86       14.61      1.38 o
   4  10   5      203.22      185.38      4.14 o
   5  10   5        3.14        3.16      1.61 o
   6  10   5        0.09       -1.74      1.74 o
  -8  11   5        0.41       -2.48      2.48 o
  -7  11   5        0.07       -2.30      2.30 o
  -6  11   5       26.11       27.02      2.76 o
  -5  11   5      216.67      236.01      4.81 o
  -4  11   5        3.16        1.85      0.86 o
  -3  11   5      210.54      210.77      3.59 o
  -2  11   5      293.65      301.11      4.82 o
  -1  11   5      163.65      196.09      4.52 o
   0  11   5      410.33      403.68      5.32 o
   1  11   5        3.84        3.13      0.94 o
   2  11   5        1.30       -0.81      1.24 o
   3  11   5        9.93       10.69      1.41 o
   4  11   5       11.82       10.01      1.79 o
   5  11   5        0.41       -0.37      1.59 o
   6  11   5        0.92       -1.11      2.08 o
  -8  12   5        0.08       -1.02      3.04 o
  -7  12   5       11.29       11.69      3.13 o
  -6  12   5       21.97       17.77      2.73 o
  -5  12   5      331.34      355.62      6.32 o
  -4  12   5        0.87       -1.12      1.12 o
  -3  12   5        0.32       -1.12      1.12 o
  -2  12   5        5.83        5.71      1.14 o
  -1  12   5       35.84       40.51      2.61 o
   0  12   5      116.58      114.00      4.02 o
   1  12   5      429.37      441.64      5.06 o
   2  12   5      107.91      119.63      3.16 o
   3  12   5       72.62       78.02      2.89 o
   4  12   5       25.86       23.73      2.33 o
   5  12   5        5.06        5.03      2.11 o
   6  12   5        1.22       -0.96      2.76 o
  -7  13   5        0.37       -2.53      2.53 o
  -6  13   5        2.82        3.33      2.21 o
  -5  13   5       38.88       45.73      3.33 o
  -4  13   5       72.06       81.95      4.18 o
  -3  13   5       27.19       20.45      1.92 o
  -2  13   5       57.93       54.82      2.24 o
  -1  13   5      136.47      142.78      3.91 o
   0  13   5      137.24      127.85      4.74 o
   1  13   5        0.60        6.93      2.08 o
   2  13   5      313.06      334.07      5.99 o
   3  13   5       17.25       17.82      2.23 o
   4  13   5        2.29        1.24      1.95 o
   5  13   5        0.03       -1.81      1.82 o
   6  13   5       12.84       15.00      3.68 o
  -7  14   5        0.96        1.83      3.27 o
  -6  14   5        0.38        3.06      2.72 o
  -5  14   5        8.80        3.70      2.17 o
  -4  14   5        0.05        0.91      1.79 o
  -3  14   5       87.80       93.80      3.36 o
  -2  14   5        1.49       -1.08      1.24 o
  -1  14   5        0.94        1.86      1.65 o
   0  14   5       19.85       20.87      1.96 o
   1  14   5     1376.35     1500.02     14.45 o
   2  14   5      356.50      403.83      6.77 o
   3  14   5       12.79       13.10      2.23 o
   4  14   5        0.36       -1.64      2.02 o
   5  14   5        5.27        9.45      2.96 o
  -7  15   5        5.25        6.07      3.09 o
  -6  15   5       17.35       19.28      3.77 o
  -5  15   5        0.18       -2.04      2.04 o
  -4  15   5       53.12       55.78      3.36 o
  -3  15   5      128.38      130.40      6.52 o
  -2  15   5        4.78        4.72      1.46 o
  -1  15   5        5.19       -0.35      1.64 o
   0  15   5      281.61      301.05      6.01 o
   1  15   5      101.72      148.88      7.13 o
   2  15   5       22.63       29.54      2.94 o
   3  15   5        6.36        4.02      2.45 o
   4  15   5        0.07       -2.07      2.07 o
   5  15   5        3.19        7.18      2.74 o
  -6  16   5        0.01        0.66      3.63 o
  -5  16   5       11.46       10.04      3.02 o
  -4  16   5       77.95      103.61      4.39 o
  -3  16   5      223.74      248.27      6.29 o
  -2  16   5       35.40       27.31      4.03 o
  -1  16   5        0.06       -1.86      1.86 o
   0  16   5       82.16       82.41      3.74 o
   1  16   5       74.86       72.94      4.81 o
   2  16   5       46.98       42.00      3.65 o
   3  16   5       14.07       12.59      2.66 o
   4  16   5       12.18       12.84      2.85 o
   5  16   5       48.83       63.67      4.87 o
  -6  17   5        4.00       -0.87      4.20 o
  -5  17   5       11.60        9.90      4.90 o
  -4  17   5        4.56        7.39      2.56 o
  -3  17   5       10.99       14.15      2.98 o
  -2  17   5        2.90       -0.51      2.66 o
  -1  17   5       14.68       10.85      2.36 o
   0  17   5       75.75       79.09      5.21 o
   1  17   5        2.03        1.68      2.11 o
   2  17   5        9.26        7.45      2.95 o
   3  17   5       10.07       10.88      3.68 o
   4  17   5        3.21        3.55      3.51 o
  -5  18   5        4.11        0.29      3.71 o
  -4  18   5      133.41      170.90      7.20 o
  -3  18   5        9.72        3.92      2.94 o
  -2  18   5      112.87      112.37      6.20 o
  -1  18   5       60.52       76.22      4.67 o
   0  18   5       36.86       40.61      4.41 o
   1  18   5        0.07       -1.74      2.23 o
   2  18   5       12.23        6.47      2.99 o
   3  18   5       18.81       30.44      3.84 o
   4  18   5       45.98       56.20      4.73 o
  -5  19   5        1.40       -1.85      4.35 o
  -4  19   5        2.54        4.16      3.16 o
  -3  19   5       21.50       20.82      3.84 o
  -2  19   5       19.98       23.49      5.61 o
  -1  19   5        6.37        9.99      3.26 o
   0  19   5       30.50       31.72      5.64 o
   1  19   5        2.13       -2.19      2.30 o
   2  19   5        2.52        0.31      2.58 o
   3  19   5       20.54       26.34      4.09 o
  -4  20   5        1.00       -4.66      4.66 o
  -3  20   5        1.54        2.33      3.01 o
  -2  20   5        0.18       -2.74      3.00 o
  -1  20   5       23.87       21.69      4.30 o
   0  20   5        9.56        4.22      5.38 o
   1  20   5       10.47        8.33      3.34 o
   2  20   5        3.98        5.76      3.62 o
  -3  21   5        0.15       -3.67      3.67 o
  -2  21   5        7.34        5.72      3.71 o
  -1  21   5        4.93       -3.60      3.60 o
   0  21   5        0.43       -1.95      4.06 o
   1  21   5       12.82        8.03      3.73 o
  -1  22   5       15.16       15.07      4.17 o
   0  22   5        0.78        3.16      4.55 o
  -8   0   6        2.35       -2.60      2.60 o
  -6   0   6      105.03       94.97      3.33 o
  -4   0   6        0.73       -0.87      1.04 o
  -2   0   6      462.04      452.21      4.73 o
   0   0   6      995.54     1079.36      7.77 o
   2   0   6      116.72      115.60      2.44 o
   4   0   6      734.92      780.58     14.13 o
   6   0   6        6.86        6.88      2.80 o
  -9   1   6        0.16       -0.56      2.01 o
  -8   1   6       14.42       14.82      2.45 o
  -7   1   6       13.73       11.98      2.19 o
  -6   1   6       17.17       16.62      1.32 o
  -5   1   6        2.71        2.02      0.82 o
  -4   1   6       60.12       56.54      1.61 o
  -3   1   6      272.81      290.79      2.66 o
  -2   1   6     2067.86     2127.43     11.00 o
  -1   1   6      124.99      118.45      1.85 o
   0   1   6      103.78      117.51      1.87 o
   1   1   6       23.81       31.41      1.10 o
   2   1   6      145.73      147.33      1.92 o
   3   1   6       21.22       20.26      1.06 o
   4   1   6     1733.48     1807.29      9.56 o
   5   1   6      137.21      143.45      3.14 o
   6   1   6        1.07        0.27      1.86 o
   7   1   6        0.33       -1.43      2.31 o
  -9   2   6        6.03        5.92      2.35 o
  -8   2   6        1.40       -1.85      2.17 o
  -7   2   6        1.16       -0.27      1.92 o
  -6   2   6        0.80       -0.85      0.85 o
  -5   2   6        1.02       -0.02      0.68 o
  -4   2   6       34.04       36.68      1.30 o
  -3   2   6      722.07      745.28      4.43 o
  -2   2   6      798.82      838.93      5.68 o
  -1   2   6      294.51      294.79      2.88 o
   0   2   6       47.33       56.22      1.32 o
   1   2   6      158.41      149.53      1.97 o
   2   2   6        7.81        5.01      0.57 o
   3   2   6       33.64       33.02      1.33 o
   4   2   6       25.14       21.46      1.49 o
   5   2   6        2.56        2.96      0.91 o
   6   2   6        3.21        1.69      1.77 o
   7   2   6        3.07        1.97      2.61 o
  -9   3   6        6.97        5.61      2.38 o
  -8   3   6       84.34       92.70      6.09 o
  -7   3   6       65.69       68.13      4.34 o
  -6   3   6        2.47       -1.14      1.14 o
  -5   3   6        8.20        9.98      1.13 o
  -4   3   6        4.04        4.66      0.95 o
  -3   3   6        2.30       10.06      0.80 o
  -2   3   6     1283.22     1337.29      6.40 o
  -1   3   6      238.93      226.62      2.03 o
   0   3   6      313.64      324.33      2.68 o
   1   3   6      548.67      628.88      4.08 o
   2   3   6       14.46       14.16      0.82 o
   3   3   6      124.13      127.15      2.28 o
   4   3   6       14.30        6.67      1.78 o
   5   3   6        7.38        6.18      1.55 o
   6   3   6        6.64        8.78      2.19 o
   7   3   6       16.09       18.65      3.48 o
  -9   4   6        1.76       -0.62      2.21 o
  -8   4   6        7.22        8.39      2.27 o
  -7   4   6        5.35        9.21      2.21 o
  -6   4   6        1.18       -0.84      1.12 o
  -5   4   6      208.99      212.11      3.12 o
  -4   4   6        1.90        1.98      0.93 o
  -3   4   6      605.42      636.63      4.36 o
  -2   4   6      508.89      520.32      3.46 o
  -1   4   6       81.38       80.08      1.55 o
   0   4   6      544.06      618.85      4.21 o
   1   4   6      338.36      358.80      3.28 o
   2   4   6       35.70       34.08      1.41 o
   3   4   6      165.50      165.81      2.41 o
   4   4   6      185.30      185.46      2.90 o
   5   4   6       21.32       18.17      1.57 o
   6   4   6        2.33        1.11      2.06 o
   7   4   6       27.44       33.87      3.94 o
  -9   5   6        3.10        0.81      2.43 o
  -8   5   6       28.08       39.73      3.46 o
  -7   5   6       79.05       76.26      3.76 o
  -6   5   6       76.36       69.96      2.62 o
  -5   5   6        5.56        1.74      1.00 o
  -4   5   6        0.92        0.31      0.87 o
  -3   5   6     1606.27     1659.83      8.70 o
  -2   5   6      155.90      156.25      2.09 o
  -1   5   6       14.68       12.35      0.92 o
   0   5   6       57.79       54.06      1.44 o
   1   5   6     1984.39     2087.51     10.95 o
   2   5   6      302.62      325.06      3.23 o
   3   5   6      115.40      120.25      2.25 o
   4   5   6       13.94        5.89      1.40 o
   5   5   6       84.29       86.46      3.10 o
   6   5   6        0.64        1.71      1.58 o
   7   5   6        5.13        4.14      2.85 o
  -9   6   6        1.30       -0.44      2.83 o
  -8   6   6        8.07        8.62      2.70 o
  -7   6   6        0.13       -1.65      1.79 o
  -6   6   6        0.10       -1.42      1.42 o
  -5   6   6       37.25       34.58      1.76 o
  -4   6   6        5.27        9.56      1.18 o
  -3   6   6      207.23      211.52      2.73 o
  -2   6   6      443.93      432.37      3.50 o
  -1   6   6       12.64       13.68      1.03 o
   0   6   6       15.23        9.81      0.95 o
   1   6   6      115.69      116.63      2.21 o
   2   6   6      237.46      251.80      2.84 o
   3   6   6      465.72      472.22      4.16 o
   4   6   6      145.71      129.57      3.18 o
   5   6   6       46.03       47.27      2.26 o
   6   6   6       12.09       13.87      2.00 o
   7   6   6        1.65        1.34      2.49 o
  -9   7   6        6.12       10.81      3.59 o
  -8   7   6        0.05        2.49      2.34 o
  -7   7   6       82.06       93.99      4.53 o
  -6   7   6        4.37        3.12      1.60 o
  -5   7   6      132.38      143.26      3.62 o
  -4   7   6      200.96      193.42      3.56 o
  -3   7   6       15.30       18.01      1.17 o
  -2   7   6      482.51      546.73      4.77 o
  -1   7   6      300.50      311.03      3.78 o
   0   7   6       15.55       12.86      1.13 o
   1   7   6        3.39        3.85      0.88 o
   2   7   6       27.75       36.50      1.34 o
   3   7   6      162.56      170.80      2.68 o
   4   7   6       17.95       14.58      1.60 o
   5   7   6        2.56        0.53      1.47 o
   6   7   6        5.90        3.39      1.79 o
   7   7   6        0.48       -1.29      2.75 o
  -8   8   6       39.83       46.76      3.84 o
  -7   8   6       20.19       27.30      3.18 o
  -6   8   6      142.49      165.65      4.64 o
  -5   8   6       39.04       34.21      2.39 o
  -4   8   6       47.54       49.29      2.21 o
  -3   8   6        4.02        5.21      0.97 o
  -2   8   6        2.38        1.59      1.22 o
  -1   8   6      236.29      215.12      3.65 o
   0   8   6        5.04        5.98      0.89 o
   1   8   6       63.70       69.76      2.27 o
   2   8   6       92.78       89.75      2.20 o
   3   8   6       75.57       82.55      2.19 o
   4   8   6       47.38       39.59      2.25 o
   5   8   6        1.40       -1.38      1.50 o
   6   8   6        0.33       -0.76      1.88 o
  -8   9   6        0.47       -2.21      2.55 o
  -7   9   6        0.54        1.24      2.16 o
  -6   9   6      255.36      264.90      5.58 o
  -5   9   6        2.26        2.30      1.71 o
  -4   9   6       33.08       28.48      1.96 o
  -3   9   6      117.05      115.38      2.63 o
  -2   9   6       49.97       44.52      2.38 o
  -1   9   6        1.69        3.09      1.19 o
   0   9   6       17.40       18.71      1.15 o
   1   9   6       35.31       36.77      1.72 o
   2   9   6       21.00       22.84      1.42 o
   3   9   6      147.76      135.89      2.66 o
   4   9   6        0.13       -0.28      1.42 o
   5   9   6        5.30       -0.28      1.56 o
   6   9   6       14.27       16.97      2.48 o
  -8  10   6        1.08       -2.39      2.73 o
  -7  10   6        1.93       -1.23      2.29 o
  -6  10   6        0.13        3.03      2.16 o
  -5  10   6        0.06       -0.36      1.85 o
  -4  10   6        3.53        3.09      0.97 o
  -3  10   6       31.21       31.89      1.65 o
  -2  10   6       67.77       61.13      2.53 o
  -1  10   6        0.07        0.20      1.06 o
   0  10   6      132.46      137.50      3.56 o
   1  10   6       98.05      113.57      2.64 o
   2  10   6       14.84       13.61      1.40 o
   3  10   6        3.52        3.77      1.34 o
   4  10   6        8.02        7.03      2.00 o
   5  10   6        9.51        8.48      1.95 o
   6  10   6        0.73       -0.72      2.36 o
  -8  11   6        0.03       -2.67      2.67 o
  -7  11   6        0.06       -1.98      2.35 o
  -6  11   6       40.06       42.77      3.75 o
  -5  11   6        2.91        1.65      1.90 o
  -4  11   6      124.62      133.22      3.90 o
  -3  11   6       33.69       27.00      1.54 o
  -2  11   6        5.59        3.47      1.19 o
  -1  11   6      114.08      109.32      3.62 o
   0  11   6      569.13      616.50      7.29 o
   1  11   6      435.88      455.94      5.34 o
   2  11   6       47.02       43.89      2.25 o
   3  11   6       39.55       32.01      2.27 o
   4  11   6       13.85       11.83      2.41 o
   5  11   6        2.69        1.38      2.06 o
   6  11   6        3.01       -1.67      2.46 o
  -8  12   6       15.56       14.07      3.79 o
  -7  12   6       14.32        8.33      3.22 o
  -6  12   6        0.81        0.37      2.63 o
  -5  12   6       22.13       21.74      2.58 o
  -4  12   6      109.01      103.27      4.27 o
  -3  12   6        7.27        7.93      1.06 o
  -2  12   6      124.39      127.57      3.89 o
  -1  12   6       58.69       58.62      3.03 o
   0  12   6      252.62      276.58      5.23 o
   1  12   6      262.09      274.29      4.96 o
   2  12   6        5.00        1.10      1.51 o
   3  12   6        1.49       -1.75      1.75 o
   4  12   6        1.83       -0.24      1.87 o
   5  12   6        8.54        6.43      2.19 o
   6  12   6        9.79        7.41      4.49 o
  -7  13   6        7.80        6.38      3.09 o
  -6  13   6       35.23       41.09      4.01 o
  -5  13   6       20.22       24.46      2.91 o
  -4  13   6       11.27        9.68      2.17 o
  -3  13   6        0.38        0.01      1.61 o
  -2  13   6       27.74       25.60      2.24 o
  -1  13   6       45.46       43.55      2.81 o
   0  13   6      150.40      174.03      4.67 o
   1  13   6      346.64      373.02      6.33 o
   2  13   6       30.07       28.45      3.03 o
   3  13   6       10.23        7.44      2.37 o
   4  13   6       10.23       10.14      2.40 o
   5  13   6        0.25        0.18      2.32 o
  -7  14   6        6.62        9.03      3.56 o
  -6  14   6       53.28       60.16      8.01 o
  -5  14   6        4.13        3.51      2.30 o
  -4  14   6        0.92        0.81      1.89 o
  -3  14   6       62.32       66.09      4.23 o
  -2  14   6        7.67        7.52      1.39 o
  -1  14   6       22.42       19.01      1.97 o
   0  14   6      316.17      329.40      5.68 o
   1  14   6       19.09       28.66      2.80 o
   2  14   6      154.02      174.76      5.45 o
   3  14   6        0.16       -2.42      2.42 o
   4  14   6        3.22       -0.48      2.15 o
   5  14   6        7.65        6.68      3.98 o
  -7  15   6        5.99        2.09      4.70 o
  -6  15   6        8.90        7.44      4.26 o
  -5  15   6        8.96        7.93      3.02 o
  -4  15   6        8.15        6.22      2.26 o
  -3  15   6      181.90      212.13      5.48 o
  -2  15   6        8.48        5.05      1.60 o
  -1  15   6        8.02        1.10      1.96 o
   0  15   6        1.12        3.91      2.14 o
   1  15   6       21.55       22.03      2.77 o
   2  15   6        0.37       -1.58      2.11 o
   3  15   6        8.89        7.69      2.58 o
   4  15   6        8.70       12.51      2.85 o
   5  15   6        1.37       -0.64      3.00 o
  -6  16   6        0.00       -3.78      3.78 o
  -5  16   6       38.87       35.45      4.30 o
  -4  16   6      104.76      110.88      5.16 o
  -3  16   6       91.81       95.24      7.06 o
  -2  16   6        1.83       -2.47      2.47 o
  -1  16   6        8.96        5.17      2.00 o
   0  16   6        5.06        5.05      2.11 o
   1  16   6        9.06        6.78      2.29 o
   2  16   6        9.88        8.50      3.07 o
   3  16   6       36.74       40.17      3.95 o
   4  16   6       10.45       13.78      3.26 o
  -6  17   6        6.33        2.95      4.47 o
  -5  17   6       20.96       20.56      4.56 o
  -4  17   6        0.00        3.16      2.74 o
  -3  17   6        0.00       -2.24      2.24 o
  -2  17   6        2.53       -1.56      2.86 o
  -1  17   6       24.53       17.90      4.88 o
   0  17   6        8.70        2.17      3.01 o
   1  17   6       26.08       19.19      2.95 o
   2  17   6        5.92        1.93      2.77 o
   3  17   6       23.06       30.72      3.89 o
   4  17   6        1.85        1.28      2.92 o
  -5  18   6        0.45        2.46      4.53 o
  -4  18   6        3.44        2.66      3.35 o
  -3  18   6       40.69       26.50      3.76 o
  -2  18   6        4.86       -1.07      3.62 o
  -1  18   6        0.07       -2.87      2.87 o
   0  18   6       54.20       64.47      5.49 o
   1  18   6       14.57       17.43      2.75 o
   2  18   6        0.03       -2.37      2.37 o
   3  18   6       60.50       77.28      5.33 o
  -5  19   6       12.80       28.35      9.19 o
  -4  19   6        1.75       -1.46      2.87 o
  -3  19   6       10.30        7.59      3.75 o
  -2  19   6        4.02        9.62      3.65 o
  -1  19   6        0.04       -2.76      2.76 o
   0  19   6       13.20        5.19      3.38 o
   1  19   6       23.81       16.41      3.75 o
   2  19   6       24.43       25.93      3.87 o
   3  19   6        0.09       -6.30      6.30 o
  -4  20   6       13.70       13.15      6.31 o
  -3  20   6       14.31       10.84      5.64 o
  -2  20   6        5.25       -2.47      3.12 o
  -1  20   6       69.54       73.80      8.30 o
   0  20   6       35.76       46.35      5.95 o
   1  20   6        0.06       -3.03      3.38 o
   2  20   6        0.12        2.57      4.11 o
  -2  21   6       18.76       20.56      4.30 o
  -1  21   6       92.72      106.24     10.77 o
   0  21   6        0.00       -2.58      3.61 o
  -9   0   7       25.04       24.82      4.25 o
  -7   0   7        0.80       -2.93      2.93 o
  -5   0   7       59.42       58.26      2.75 o
  -3   0   7       80.48       60.91      2.57 o
  -1   0   7      686.23      709.44      6.81 o
   1   0   7       14.58       16.01      1.77 o
   3   0   7     1865.92     1879.26     13.75 o
   5   0   7        4.37        5.38      2.00 o
   7   0   7        0.02       -7.82      7.82 o
  -9   1   7        0.28        1.11      2.30 o
  -8   1   7        2.86        3.22      2.26 o
  -7   1   7        1.65        1.50      2.16 o
  -6   1   7       14.70        9.69      1.24 o
  -5   1   7       60.46       64.58      1.89 o
  -4   1   7      423.80      449.66      4.29 o
  -3   1   7      695.58      705.37      5.33 o
  -2   1   7      430.89      447.30      3.74 o
  -1   1   7       78.97       64.81      1.85 o
   0   1   7      110.07      122.77      1.95 o
   1   1   7      101.03      110.11      2.14 o
   2   1   7        0.20        0.37      0.77 o
   3   1   7      139.64      148.76      2.75 o
   4   1   7      873.38      982.44      8.35 o
   5   1   7       13.22       13.25      1.58 o
   6   1   7        0.49       -2.05      2.05 o
   7   1   7       17.66       11.84      3.49 o
  -9   2   7       11.13        9.97      2.63 o
  -8   2   7        0.69       -2.11      2.11 o
  -7   2   7       24.41       25.97      2.78 o
  -6   2   7       15.17       10.68      1.46 o
  -5   2   7        1.45        1.20      0.79 o
  -4   2   7       11.16       11.89      1.07 o
  -3   2   7     1300.38     1265.85      7.20 o
  -2   2   7       41.86       54.34      1.86 o
  -1   2   7       22.75       19.47      0.99 o
   0   2   7     1240.13     1299.25      6.73 o
   1   2   7       58.52       66.55      1.85 o
   2   2   7       23.04       23.77      1.24 o
   3   2   7      814.25      842.46      5.66 o
   4   2   7        0.19        1.79      1.18 o
   5   2   7       43.01       40.70      2.44 o
   6   2   7        0.89       -1.16      2.23 o
   7   2   7        0.31        1.66      3.36 o
  -9   3   7       51.46       62.40      4.17 o
  -8   3   7        3.92        6.62      2.30 o
  -7   3   7        2.05        3.03      2.17 o
  -6   3   7      131.70      122.40      3.09 o
  -5   3   7       19.77       23.80      1.50 o
  -4   3   7       19.80       20.92      1.40 o
  -3   3   7      443.92      432.02      3.89 o
  -2   3   7      949.35      954.87      5.63 o
  -1   3   7       12.96        8.96      0.70 o
   0   3   7      286.52      287.71      3.07 o
   1   3   7      258.38      263.07      3.09 o
   2   3   7        2.13        0.33      0.86 o
   3   3   7       97.77       93.63      2.93 o
   4   3   7        8.63        5.69      1.74 o
   5   3   7       27.50       26.02      1.88 o
   6   3   7        0.17       -1.54      2.38 o
   7   3   7       18.20       24.77      6.50 o
  -9   4   7        1.21        0.84      2.84 o
  -8   4   7       16.33       18.95      2.77 o
  -7   4   7       54.84       50.53      3.44 o
  -6   4   7       48.44       47.17      2.08 o
  -5   4   7        4.97        5.28      1.16 o
  -4   4   7      123.59      133.55      2.63 o
  -3   4   7      300.68      318.17      3.29 o
  -2   4   7        0.93        0.87      0.55 o
  -1   4   7      235.33      243.09      2.78 o
   0   4   7      229.07      236.49      3.08 o
   1   4   7        4.60        2.27      0.90 o
   2   4   7       48.31       46.78      1.69 o
   3   4   7       23.24       15.13      1.57 o
   4   4   7       24.63       13.88      1.65 o
   5   4   7        5.35        2.95      1.40 o
   6   4   7      122.67      159.90      5.69 o
  -9   5   7        3.62       -0.66      2.57 o
  -8   5   7        4.14        6.49      2.74 o
  -7   5   7       16.11       19.58      2.66 o
  -6   5   7       59.48       67.12      2.54 o
  -5   5   7       36.79       35.44      1.89 o
  -4   5   7       28.81       25.68      1.56 o
  -3   5   7        6.80        5.53      0.88 o
  -2   5   7       11.94        8.22      0.99 o
  -1   5   7       56.94       74.08      2.56 o
   0   5   7      173.63      185.12      2.87 o
   1   5   7        2.31        3.08      0.98 o
   2   5   7       60.08       65.11      1.99 o
   3   5   7        0.68       -1.11      1.11 o
   4   5   7        2.94       -0.75      1.34 o
   5   5   7       52.47       62.96      3.18 o
   6   5   7       75.94       93.14      4.87 o
  -9   6   7        7.28        9.50      3.20 o
  -8   6   7       42.27       48.87      3.96 o
  -7   6   7        4.12        5.60      2.15 o
  -6   6   7        3.54        1.49      1.42 o
  -5   6   7        8.43        5.99      1.33 o
  -4   6   7      110.26      122.03      2.83 o
  -3   6   7       58.71       59.26      1.89 o
  -2   6   7      210.69      225.65      3.56 o
  -1   6   7        0.06       -0.73      0.73 o
   0   6   7        2.02        1.93      0.93 o
   1   6   7      311.60      343.48      4.11 o
   2   6   7       20.58       22.62      1.29 o
   3   6   7        2.62        1.92      1.02 o
   4   6   7        4.62        0.93      1.41 o
   5   6   7       29.85       33.18      2.29 o
   6   6   7        3.52        6.35      2.71 o
  -8   7   7        1.88        4.60      2.52 o
  -7   7   7       82.56       94.58      4.73 o
  -6   7   7       70.67       61.60      3.22 o
  -5   7   7        2.51        2.53      1.30 o
  -4   7   7       45.86       45.61      2.36 o
  -3   7   7       59.17       64.13      2.04 o
  -2   7   7       11.03        9.88      1.16 o
  -1   7   7       65.13       69.96      2.39 o
   0   7   7      122.50      130.05      2.70 o
   1   7   7       20.77       20.66      1.43 o
   2   7   7       33.58       38.54      1.64 o
   3   7   7       93.05       82.11      2.54 o
   4   7   7        1.19       -1.39      1.39 o
   5   7   7        0.71       -1.06      1.53 o
   6   7   7        0.11        0.80      1.87 o
  -8   8   7        2.10        5.58      2.79 o
  -7   8   7       48.53       53.71      4.03 o
  -6   8   7        1.50        1.31      1.87 o
  -5   8   7        2.03        2.08      1.52 o
  -4   8   7       77.42       72.31      3.59 o
  -3   8   7       14.57       15.13      1.54 o
  -2   8   7       26.56       23.00      1.77 o
  -1   8   7       16.55       13.41      1.86 o
   0   8   7       32.07       29.81      1.59 o
   1   8   7        4.18        1.92      0.97 o
   2   8   7      302.35      296.91      3.77 o
   3   8   7       18.65       15.08      1.52 o
   4   8   7       50.40       46.72      2.95 o
   5   8   7        0.18       -1.54      1.54 o
   6   8   7        4.51        3.60      2.49 o
  -8   9   7        6.95        9.39      2.97 o
  -7   9   7        0.84       -0.43      2.33 o
  -6   9   7       44.15       50.67      3.44 o
  -5   9   7        6.98        4.76      1.95 o
  -4   9   7        2.08        1.18      1.50 o
  -3   9   7       14.21       11.74      1.38 o
  -2   9   7      123.57      126.68      3.71 o
  -1   9   7       75.09       76.34      4.08 o
   0   9   7        8.27        8.30      1.53 o
   1   9   7       12.07        9.07      1.19 o
   2   9   7      259.39      274.76      3.79 o
   3   9   7       16.78       17.17      1.98 o
   4   9   7       15.76       11.54      2.12 o
   5   9   7        0.00        0.43      1.89 o
   6   9   7        8.16        8.05      2.73 o
  -8  10   7        5.23        1.48      2.80 o
  -7  10   7        3.46        3.99      2.68 o
  -6  10   7        5.96        6.48      2.36 o
  -5  10   7      322.55      346.14      6.90 o
  -4  10   7      100.26       98.71      3.78 o
  -3  10   7       73.09       73.20      3.55 o
  -2  10   7       20.12       20.97      2.10 o
  -1  10   7      271.96      267.21      5.12 o
   0  10   7        0.61       -1.43      1.49 o
   1  10   7        0.60       -0.74      1.10 o
   2  10   7      253.13      269.85      4.20 o
   3  10   7        1.95        1.60      1.79 o
   4  10   7       88.26       81.24      4.58 o
   5  10   7        4.28        4.07      2.15 o
   6  10   7        1.32       -2.01      2.67 o
  -8  11   7        2.02        1.04      3.00 o
  -7  11   7       12.95       11.85      3.18 o
  -6  11   7        1.56       -2.24      2.47 o
  -5  11   7      133.99      165.41      5.40 o
  -4  11   7       15.36       12.66      2.41 o
  -3  11   7       31.21       25.25      2.21 o
  -2  11   7       17.31       14.98      1.99 o
  -1  11   7       18.29       18.12      2.09 o
   0  11   7      424.86      460.29      5.20 o
   1  11   7       39.16       38.72      2.28 o
   2  11   7       32.71       31.79      2.54 o
   3  11   7       32.80       28.33      2.75 o
   4  11   7        0.08        0.29      2.22 o
   5  11   7        3.27       -0.12      3.53 o
  -7  12   7       40.00       40.66      4.31 o
  -6  12   7        5.53        3.58      2.74 o
  -5  12   7       21.46       23.71      3.01 o
  -4  12   7       21.24       13.77      2.68 o
  -3  12   7        1.91       -0.07      1.20 o
  -2  12   7        3.56       -0.49      1.71 o
  -1  12   7       23.62       18.19      2.27 o
   0  12   7        1.55        3.84      1.36 o
   1  12   7       60.76       64.65      4.82 o
   2  12   7       84.58       88.68      5.80 o
   3  12   7        9.66        7.17      2.26 o
   4  12   7        2.90       -0.54      2.22 o
   5  12   7        2.61        6.41      2.61 o
  -7  13   7        5.31       -0.05      2.98 o
  -6  13   7        3.68        4.33      2.86 o
  -5  13   7        5.29        1.46      2.48 o
  -4  13   7        4.07        1.23      2.16 o
  -3  13   7        0.06       -1.48      1.48 o
  -2  13   7        4.13        2.23      1.24 o
  -1  13   7       13.77       11.51      2.13 o
   0  13   7      544.02      621.28      9.94 o
   1  13   7      151.67      177.20      5.74 o
   2  13   7       21.21       21.21      3.16 o
   3  13   7        5.22        3.76      2.28 o
   4  13   7        1.54        0.49      2.25 o
   5  13   7        2.04        3.81      2.84 o
  -7  14   7        6.83        5.48      3.71 o
  -6  14   7        7.73       10.52      3.68 o
  -5  14   7       16.33       17.65      3.29 o
  -4  14   7        4.29        2.48      2.39 o
  -3  14   7       11.47        8.44      2.89 o
  -2  14   7        1.33       -2.13      2.13 o
  -1  14   7       30.32       29.18      3.15 o
   0  14   7       15.09       17.50      2.76 o
   1  14   7       67.44       78.52      4.50 o
   2  14   7       15.93       13.50      2.90 o
   3  14   7        2.41       -1.49      2.49 o
   4  14   7        5.77        6.20      2.72 o
  -6  15   7        3.53       -1.86      3.66 o
  -5  15   7        0.75       -2.25      2.25 o
  -4  15   7       61.95       63.16      4.06 o
  -3  15   7       14.12        7.40      2.81 o
  -2  15   7       26.68       23.97      3.30 o
  -1  15   7        3.12       -2.15      2.15 o
   0  15   7      121.62      123.33      6.03 o
   1  15   7      196.38      230.01      7.65 o
   2  15   7        0.01        0.13      2.23 o
   3  15   7        1.74       -1.73      2.60 o
   4  15   7        2.55        2.48      2.77 o
  -6  16   7        3.38        0.01      4.19 o
  -5  16   7       13.30       14.02      3.64 o
  -4  16   7       73.59       82.06      6.52 o
  -3  16   7        0.00       -2.81      2.82 o
  -2  16   7       13.57       10.44      3.15 o
  -1  16   7        0.97       -1.98      1.98 o
   0  16   7       33.57       33.40      3.85 o
   1  16   7       20.28       20.72      3.00 o
   2  16   7        0.00       -2.59      2.59 o
   3  16   7        0.05       -2.80      2.80 o
   4  16   7        0.05        1.99      3.20 o
  -5  17   7       36.34       39.50      4.86 o
  -4  17   7        1.78        1.00      2.74 o
  -3  17   7       42.93       39.76      4.02 o
  -2  17   7        8.59       -1.71      3.76 o
  -1  17   7        1.30       -2.60      2.60 o
   0  17   7       86.40       97.09      4.66 o
   1  17   7       62.99       55.04      3.89 o
   2  17   7       13.83       10.58      4.34 o
   3  17   7       17.26       21.59      3.81 o
  -5  18   7        3.53       -1.24      4.15 o
  -4  18   7       19.18       12.61      3.93 o
  -3  18   7       18.31       10.16      3.57 o
  -2  18   7        0.64       -2.61      2.61 o
  -1  18   7       40.55       48.98      5.81 o
   0  18   7        4.81        3.18      2.83 o
   1  18   7        7.01        6.01      3.62 o
   2  18   7        2.44       -0.61      3.01 o
  -4  19   7        7.34       -1.41      3.38 o
  -3  19   7       10.99       -1.86      5.56 o
  -2  19   7       18.12        5.29      5.72 o
  -1  19   7        1.67        0.54      4.80 o
   0  19   7        0.15       -3.61      3.61 o
   1  19   7        0.76       -0.10      3.22 o
   2  19   7        1.63        0.31      3.79 o
  -3  20   7        3.31       -2.60      3.62 o
  -2  20   7        0.50       -0.52      4.02 o
  -1  20   7       18.78       20.22      6.51 o
   0  20   7        7.97        1.72      4.95 o
   1  20   7        0.09       -4.59      5.57 o
  -8   0   8        7.24        3.75      3.01 o
  -6   0   8       46.48       44.46      3.35 o
  -4   0   8      117.77      123.99      3.31 o
  -2   0   8       82.62       68.59      4.35 o
   0   0   8        8.96       11.46      1.77 o
   2   0   8        1.07        1.25      1.44 o
   4   0   8       40.03       45.84      3.61 o
   6   0   8        8.59        3.15      4.29 o
  -9   1   8        5.09        7.26      2.80 o
  -8   1   8        1.64        0.00      2.32 o
  -7   1   8      114.69      111.10      6.61 o
  -6   1   8        9.63        6.80      1.63 o
  -5   1   8        4.88        3.10      1.03 o
  -4   1   8      117.59      105.38      2.20 o
  -3   1   8        3.11        3.05      0.97 o
  -2   1   8       39.65       38.12      1.87 o
  -1   1   8       27.16       26.48      1.49 o
   0   1   8      116.29      126.89      2.36 o
   1   1   8       20.64       19.46      1.29 o
   2   1   8        0.27       -0.94      0.94 o
   3   1   8       36.64       41.35      2.00 o
   4   1   8        0.10        1.44      1.71 o
   5   1   8       28.23       27.28      2.22 o
   6   1   8        3.22        0.39      2.92 o
  -9   2   8        3.74        8.84      2.90 o
  -8   2   8        0.23       -2.15      2.15 o
  -7   2   8      126.59      149.31      5.17 o
  -6   2   8       21.70       21.78      1.97 o
  -5   2   8        7.45        4.20      1.05 o
  -4   2   8        9.40        8.73      0.99 o
  -3   2   8      277.59      286.58      3.56 o
  -2   2   8      735.32      748.00      7.28 o
  -1   2   8      331.00      338.14      3.81 o
   0   2   8      229.98      272.10      3.33 o
   1   2   8        5.61        3.29      1.00 o
   2   2   8        2.41        0.08      0.99 o
   3   2   8      147.16      162.33      3.04 o
   4   2   8       20.80       24.13      2.25 o
   5   2   8       41.64       46.53      3.03 o
   6   2   8       17.16       18.35      3.50 o
  -9   3   8        0.94        1.23      2.52 o
  -8   3   8        0.30        1.89      2.44 o
  -7   3   8        2.69        4.45      2.11 o
  -6   3   8        2.15        0.87      1.39 o
  -5   3   8        0.11       -1.15      1.15 o
  -4   3   8        2.53        2.38      0.95 o
  -3   3   8       81.61       89.04      2.15 o
  -2   3   8      136.34      138.05      2.73 o
  -1   3   8        1.13        2.12      0.74 o
   0   3   8       94.91       99.57      2.16 o
   1   3   8       26.46       21.59      1.34 o
   2   3   8        2.39       -0.10      1.04 o
   3   3   8      201.54      191.17      3.42 o
   4   3   8        1.74       -0.13      1.67 o
   5   3   8       46.44       44.82      2.63 o
   6   3   8        0.46        2.89      2.82 o
  -9   4   8        2.54        1.12      2.87 o
  -8   4   8       91.13      107.99      5.30 o
  -7   4   8        6.94        5.33      2.39 o
  -6   4   8       45.75       43.12      2.47 o
  -5   4   8        4.47        2.43      1.15 o
  -4   4   8       46.46       41.67      1.68 o
  -3   4   8      234.91      239.42      3.14 o
  -2   4   8        5.79        3.69      0.95 o
  -1   4   8       55.97       52.20      2.04 o
   0   4   8       71.65       78.77      2.39 o
   1   4   8        5.08        2.46      0.97 o
   2   4   8        0.00       -0.97      0.97 o
   3   4   8       99.87      107.94      2.86 o
   4   4   8        8.79        7.17      1.80 o
   5   4   8       11.89       12.51      1.95 o
   6   4   8        0.81        2.32      2.92 o
  -9   5   8        1.95        1.43      3.53 o
  -8   5   8        1.06       10.08      2.82 o
  -7   5   8        0.70       -1.29      2.24 o
  -6   5   8       10.16        5.86      1.86 o
  -5   5   8       28.75       20.16      1.79 o
  -4   5   8      538.56      576.54      7.14 o
  -3   5   8      196.59      205.23      3.01 o
  -2   5   8        4.98        3.10      0.85 o
  -1   5   8      228.74      230.54      3.60 o
   0   5   8       81.58       83.00      2.39 o
   1   5   8       29.24       25.04      1.51 o
   2   5   8       13.70        7.14      1.55 o
   3   5   8      317.10      334.58      5.54 o
   4   5   8        8.48        2.79      1.76 o
   5   5   8        5.64        5.44      1.86 o
   6   5   8       14.15       23.06      3.88 o
  -8   6   8       51.43       64.65      4.50 o
  -7   6   8       48.96       50.00      4.27 o
  -6   6   8        4.75        0.75      1.70 o
  -5   6   8       52.16       48.54      2.96 o
  -4   6   8      614.54      617.37      9.51 o
  -3   6   8       49.95       49.23      2.09 o
  -2   6   8        0.03       -0.90      0.90 o
  -1   6   8      104.96      105.32      2.71 o
   0   6   8      114.31      121.18      2.69 o
   1   6   8      217.83      223.88      3.57 o
   2   6   8       64.56       66.03      2.96 o
   3   6   8       23.76       18.85      1.95 o
   4   6   8       26.07       20.65      2.23 o
   5   6   8       26.73       34.38      2.65 o
   6   6   8        0.06        0.42      3.14 o
  -8   7   8       20.85       29.54      3.49 o
  -7   7   8        4.23        4.40      2.98 o
  -6   7   8        4.83        2.05      1.93 o
  -5   7   8       64.79       60.59      4.18 o
  -4   7   8      207.30      234.21      5.15 o
  -3   7   8      204.58      220.96      3.75 o
  -2   7   8      116.65      112.55      3.24 o
  -1   7   8        3.52        2.30      1.08 o
   0   7   8      118.85      125.37      3.01 o
   1   7   8       24.10       21.66      1.68 o
   2   7   8       11.82        9.86      1.37 o
   3   7   8      117.91      108.92      3.75 o
   4   7   8        4.88       -0.76      1.79 o
   5   7   8        0.50       -0.40      1.80 o
   6   7   8       55.92       68.54      6.56 o
  -8   8   8        9.44       13.17      3.06 o
  -7   8   8       31.46       30.41      3.45 o
  -6   8   8        8.84       13.92      2.73 o
  -5   8   8       57.00       63.91      3.61 o
  -4   8   8       18.62       18.07      2.08 o
  -3   8   8      112.35      115.23      3.03 o
  -2   8   8        1.16       -1.24      1.38 o
  -1   8   8       13.08        7.17      1.67 o
   0   8   8       40.99       39.01      2.05 o
   1   8   8        5.21        3.89      1.34 o
   2   8   8       91.64       94.10      3.01 o
   3   8   8        8.01        7.35      1.78 o
   4   8   8       24.27       15.84      2.81 o
   5   8   8        0.35        1.60      1.91 o
  -8   9   8        3.34        3.21      3.46 o
  -7   9   8        1.30        1.65      2.66 o
  -6   9   8      178.43      212.54      6.70 o
  -5   9   8        0.55       -0.89      1.88 o
  -4   9   8       34.38       31.38      2.36 o
  -3   9   8        2.68       -0.91      1.14 o
  -2   9   8        3.56        1.63      1.60 o
  -1   9   8       32.15       27.94      2.20 o
   0   9   8        0.95       -1.33      1.33 o
   1   9   8        6.04        4.55      1.34 o
   2   9   8        8.29        5.94      1.74 o
   3   9   8      278.46      287.82      8.35 o
   4   9   8        0.02       -1.73      1.73 o
   5   9   8        1.98        1.60      2.06 o
  -8  10   8        6.26        2.43      3.18 o
  -7  10   8        0.56        1.17      2.70 o
  -6  10   8        0.36        3.96      2.43 o
  -5  10   8       37.42       34.85      3.16 o
  -4  10   8       37.63       35.62      2.87 o
  -3  10   8       18.71       16.53      1.85 o
  -2  10   8       50.92       56.92      2.76 o
  -1  10   8      172.85      178.36      5.04 o
   0  10   8        0.16       -1.60      1.60 o
   1  10   8       19.97       15.58      1.90 o
   2  10   8        8.33        4.68      1.95 o
   3  10   8        8.45        4.81      2.15 o
   4  10   8        4.06        3.33      2.04 o
   5  10   8        5.10        4.04      2.30 o
  -7  11   8       11.99       11.27      3.32 o
  -6  11   8        7.85        8.46      2.93 o
  -5  11   8       11.37       10.97      2.46 o
  -4  11   8        0.70       -1.95      1.95 o
  -3  11   8       17.39       12.83      1.76 o
  -2  11   8        0.93       -1.77      1.77 o
  -1  11   8      268.80      288.52      6.34 o
   0  11   8      181.16      198.14      5.15 o
   1  11   8       28.45       22.50      2.94 o
   2  11   8        0.23       -1.90      1.90 o
   3  11   8       49.11       40.90      3.23 o
   4  11   8        0.05       -1.36      2.05 o
   5  11   8        4.27        5.10      2.55 o
  -7  12   8       11.15       10.19      3.47 o
  -6  12   8       29.72       26.14      3.58 o
  -5  12   8        7.46        3.20      2.28 o
  -4  12   8       19.07       16.31      2.72 o
  -3  12   8       38.93       38.78      2.75 o
  -2  12   8       44.92       40.04      2.86 o
  -1  12   8       90.84       90.36      4.17 o
   0  12   8      175.81      183.69      5.63 o
   1  12   8        1.97        0.85      2.38 o
   2  12   8       11.18        9.60      2.53 o
   3  12   8        4.02        0.59      2.49 o
   4  12   8        3.29        2.96      2.56 o
   5  12   8       16.70       27.04      7.35 o
  -7  13   8       16.57       15.98      3.75 o
  -6  13   8       46.07       44.45      4.38 o
  -5  13   8       51.67       51.38      4.21 o
  -4  13   8        2.02        1.63      2.58 o
  -3  13   8       34.06       28.32      2.58 o
  -2  13   8        1.78       -2.24      2.24 o
  -1  13   8       23.79       15.65      2.78 o
   0  13   8      226.72      244.79      6.92 o
   1  13   8        0.92        2.28      2.51 o
   2  13   8        8.37        2.89      2.92 o
   3  13   8        7.97        6.70      2.94 o
   4  13   8        0.00       -2.71      2.71 o
  -6  14   8       19.04       15.35      4.08 o
  -5  14   8       28.10       36.79      3.98 o
  -4  14   8       16.30       13.38      3.11 o
  -3  14   8        0.64       -2.30      2.30 o
  -2  14   8       27.31       26.32      3.68 o
  -1  14   8        4.37       -2.29      2.29 o
   0  14   8        6.54        6.82      2.70 o
   1  14   8      238.79      303.83      9.09 o
   2  14   8        3.07        4.74      2.56 o
   3  14   8        1.65       -2.49      2.49 o
   4  14   8        0.02       -2.78      2.78 o
  -6  15   8        0.15        1.22      3.98 o
  -5  15   8       17.75       19.83      3.45 o
  -4  15   8       16.63       13.08      3.23 o
  -3  15   8        6.63        3.08      2.76 o
  -2  15   8        0.03       -2.05      2.05 o
  -1  15   8        0.00       -2.05      2.05 o
   0  15   8       75.41       78.73      4.73 o
   1  15   8       54.52       55.03      5.07 o
   2  15   8       13.27        7.49      3.46 o
   3  15   8       14.35        9.97      3.34 o
  -6  16   8       50.92       54.60     17.85 o
  -5  16   8       41.90       47.78      4.77 o
  -4  16   8        1.54        0.21      2.41 o
  -3  16   8       24.44       16.90      3.66 o
  -2  16   8        3.46       -0.86      3.24 o
  -1  16   8        6.05       -1.89      2.54 o
   0  16   8       42.52       43.07      3.95 o
   1  16   8       37.63       41.14      3.63 o
   2  16   8        0.57        1.44      3.05 o
   3  16   8        0.34       -2.21      3.09 o
  -5  17   8       11.22       11.42      4.44 o
  -4  17   8        0.72       -2.86      2.86 o
  -3  17   8       24.08       19.94      4.07 o
  -2  17   8        0.02       -2.83      2.83 o
  -1  17   8        0.95       -3.48      3.48 o
   0  17   8        0.37       -1.86      2.38 o
   1  17   8        1.59       -0.12      3.18 o
   2  17   8       44.77       45.75      5.31 o
  -4  18   8        0.30       -3.20      3.20 o
  -3  18   8        0.00       -3.57      3.57 o
  -2  18   8       63.33       73.06      7.33 o
  -1  18   8        0.34       -0.86      3.58 o
   0  18   8       29.13       17.37      3.36 o
   1  18   8        0.81       -1.05      3.40 o
   2  18   8        3.07        4.15      5.42 o
  -3  19   8        0.27       -2.89      2.89 o
  -2  19   8       14.24        9.52      5.12 o
  -1  19   8       39.50       39.65      6.18 o
   0  19   8        0.87       -1.26      3.08 o
   1  19   8        0.03       -5.38      5.38 o
  -1  20   8        0.19       -2.10      5.57 o
  -9   0   9        0.54        0.12      3.92 o
  -7   0   9        4.25        4.67      3.43 o
  -5   0   9        5.63        2.23      1.82 o
  -3   0   9      778.44      779.53     10.97 o
  -1   0   9       21.13       19.84      2.79 o
   1   0   9        5.65        8.82      1.70 o
   3   0   9     1712.17     1885.81     19.57 o
   5   0   9        0.10       -2.43      2.43 o
  -9   1   9        2.57        2.45      3.36 o
  -8   1   9        2.16        2.55      2.42 o
  -7   1   9        5.78        5.09      2.29 o
  -6   1   9       12.68        5.54      1.97 o
  -5   1   9        9.97        7.00      1.46 o
  -4   1   9       81.85       72.59      2.40 o
  -3   1   9       20.05       21.59      1.77 o
  -2   1   9        0.78        3.53      1.23 o
  -1   1   9      125.60      132.47      3.08 o
   0   1   9       16.21       16.82      1.16 o
   1   1   9       62.99       59.05      2.02 o
   2   1   9      195.89      208.24      3.39 o
   3   1   9       35.50       52.64      2.78 o
   4   1   9       52.24       53.18      3.09 o
   5   1   9        1.29        0.05      2.11 o
   6   1   9        0.03        2.64      4.73 o
  -9   2   9       10.00       10.40      4.82 o
  -8   2   9        5.50        4.93      2.78 o
  -7   2   9       21.26       15.45      2.71 o
  -6   2   9       17.69       13.37      2.39 o
  -5   2   9        0.12       -1.31      1.31 o
  -4   2   9      145.60      144.79      3.10 o
  -3   2   9        5.26        1.47      1.36 o
  -2   2   9      264.56      281.87      5.21 o
  -1   2   9       69.23       64.34      2.39 o
   0   2   9       45.99       46.67      1.78 o
   1   2   9       19.09       17.81      1.39 o
   2   2   9        0.59        0.48      1.15 o
   3   2   9      174.17      178.22      4.27 o
   4   2   9        8.78        7.39      2.22 o
   5   2   9        0.45       -0.19      2.02 o
   6   2   9       11.90       12.20      6.12 o
  -8   3   9        0.21       -2.50      2.50 o
  -7   3   9       12.78       11.60      2.81 o
  -6   3   9       22.80       18.11      2.30 o
  -5   3   9        4.91        2.98      1.52 o
  -4   3   9       28.91       32.86      1.85 o
  -3   3   9      106.19      122.94      3.60 o
  -2   3   9      110.01      116.31      2.84 o
  -1   3   9       93.66      102.91      2.70 o
   0   3   9        6.91        5.63      1.06 o
   1   3   9        1.09        0.97      1.07 o
   2   3   9       52.48       47.69      2.15 o
   3   3   9       21.70       20.91      2.40 o
   4   3   9        6.76        2.08      1.85 o
   5   3   9       13.05       14.12      2.17 o
  -8   4   9        0.19        2.46      2.67 o
  -7   4   9        0.73       -0.67      2.15 o
  -6   4   9       14.52       11.32      1.97 o
  -5   4   9       20.09       21.73      2.34 o
  -4   4   9      510.28      518.51      5.56 o
  -3   4   9     1200.01     1232.75     11.53 o
  -2   4   9       51.92       47.25      2.19 o
  -1   4   9      207.37      232.24      4.21 o
   0   4   9      278.57      285.07      4.14 o
   1   4   9        0.34       -1.05      1.05 o
   2   4   9        1.04       -1.23      1.23 o
   3   4   9        1.86       -1.78      1.78 o
   4   4   9        0.05       -1.75      1.91 o
   5   4   9       65.97       85.81      3.78 o
  -8   5   9       42.03       39.29      3.96 o
  -7   5   9       24.96       22.03      2.93 o
  -6   5   9        3.77        1.45      1.85 o
  -5   5   9       13.99        7.85      1.83 o
  -4   5   9        6.89        5.79      1.30 o
  -3   5   9        5.64       10.40      1.53 o
  -2   5   9        0.29       -0.92      0.92 o
  -1   5   9      294.80      302.89      4.62 o
   0   5   9        5.38        3.17      1.31 o
   1   5   9       60.53       54.70      2.25 o
   2   5   9        2.15       -1.21      1.21 o
   3   5   9        1.03       -1.62      1.62 o
   4   5   9        0.17       -0.56      1.91 o
   5   5   9        5.92        5.64      2.09 o
  -8   6   9       35.54       48.71      4.29 o
  -7   6   9       32.43       38.18      3.82 o
  -6   6   9        7.04        6.88      2.29 o
  -5   6   9        1.83        0.36      1.57 o
  -4   6   9      165.58      158.85      4.03 o
  -3   6   9       56.90       56.20      2.49 o
  -2   6   9        0.05       -0.60      1.56 o
  -1   6   9      142.15      151.05      3.55 o
   0   6   9      137.29      153.75      3.66 o
   1   6   9       43.35       39.79      2.11 o
   2   6   9       30.24       23.57      1.94 o
   3   6   9        2.52       -1.75      1.75 o
   4   6   9        2.33       -0.34      1.87 o
   5   6   9        1.24        2.43      2.06 o
  -8   7   9        7.90        7.75      3.15 o
  -7   7   9        0.23       -0.15      2.47 o
  -6   7   9        4.95        6.88      2.46 o
  -5   7   9       28.88       26.66      2.79 o
  -4   7   9        6.51        7.12      1.22 o
  -3   7   9       16.25       14.59      1.52 o
  -2   7   9       48.28       45.04      2.65 o
  -1   7   9       21.17       24.93      1.88 o
   0   7   9        5.52        7.23      1.58 o
   1   7   9        2.76        1.33      1.36 o
   2   7   9       27.55       21.96      1.97 o
   3   7   9       11.58       11.68      2.15 o
   4   7   9        4.07        5.05      2.07 o
   5   7   9        1.09       -1.35      1.96 o
  -8   8   9        0.95       -1.99      2.93 o
  -7   8   9       19.52       19.38      3.26 o
  -6   8   9        9.90       15.53      2.95 o
  -5   8   9       19.23       24.82      2.88 o
  -4   8   9       27.81       27.12      1.82 o
  -3   8   9        0.12       -1.42      1.46 o
  -2   8   9       36.45       40.33      2.60 o
  -1   8   9      170.17      180.62      4.86 o
   0   8   9      116.24      112.70      3.92 o
   1   8   9        2.22       -1.29      1.29 o
   2   8   9        1.46       -0.95      1.72 o
   3   8   9       36.72       40.08      3.11 o
   4   8   9        0.56       -0.25      1.87 o
   5   8   9        2.07       -1.20      2.03 o
  -8   9   9        1.06       -3.01      3.01 o
  -7   9   9       10.18        6.40      2.94 o
  -6   9   9        2.11        3.54      2.30 o
  -5   9   9      283.17      323.44      7.59 o
  -4   9   9        0.03       -1.71      1.71 o
  -3   9   9        1.45       -1.38      1.38 o
  -2   9   9      113.95      122.83      4.33 o
  -1   9   9        5.55        6.15      2.27 o
   0   9   9       19.72       15.52      1.86 o
   1   9   9        6.98        2.71      1.79 o
   2   9   9       21.69       18.80      2.86 o
   3   9   9       12.82       18.38      2.54 o
   4   9   9        3.29        4.05      2.24 o
   5   9   9        2.65       -0.87      2.29 o
  -7  10   9        1.10       -2.87      2.87 o
  -6  10   9       62.96       70.30      4.22 o
  -5  10   9       69.09       80.67      4.25 o
  -4  10   9       12.89       10.27      2.82 o
  -3  10   9       30.99       32.05      2.19 o
  -2  10   9        1.36       -0.09      2.30 o
  -1  10   9      238.37      276.40      7.10 o
   0  10   9       14.31       11.48      2.26 o
   1  10   9       66.83       70.10      3.44 o
   2  10   9       39.66       32.72      2.63 o
   3  10   9       31.72       27.71      2.83 o
   4  10   9        3.57        2.24      2.32 o
  -7  11   9        0.92       -2.82      2.82 o
  -6  11   9       19.06       21.01      3.38 o
  -5  11   9        8.25        5.06      2.71 o
  -4  11   9        8.20        4.64      2.56 o
  -3  11   9       51.62       55.12      3.03 o
  -2  11   9       41.20       34.21      2.80 o
  -1  11   9      103.12      107.60      5.88 o
   0  11   9        7.52        5.25      2.56 o
   1  11   9        3.04        2.84      2.36 o
   2  11   9       14.51       11.71      2.54 o
   3  11   9       20.38       22.76      2.89 o
   4  11   9        0.17       -2.08      2.08 o
  -7  12   9        5.36        4.70      3.18 o
  -6  12   9        5.72        8.66      3.27 o
  -5  12   9       15.27       12.76      3.44 o
  -4  12   9        4.95        2.16      2.51 o
  -3  12   9        1.38        0.06      1.71 o
  -2  12   9        0.10       -1.37      1.90 o
  -1  12   9        8.42        7.14      3.32 o
   0  12   9       34.18       37.43      3.43 o
   1  12   9        3.79       -0.12      2.36 o
   2  12   9       21.73       23.62      4.50 o
   3  12   9        8.55       12.29      3.18 o
   4  12   9        0.73       -0.12      2.68 o
  -7  13   9        0.55       -4.20      6.83 o
  -6  13   9        2.19        0.27      3.74 o
  -5  13   9       36.81       41.63      4.46 o
  -4  13   9       12.05        6.20      2.73 o
  -3  13   9       31.65       25.75      3.34 o
  -2  13   9       70.01       66.41      3.57 o
  -1  13   9      260.95      275.96      7.15 o
   0  13   9        1.81       -1.76      2.59 o
   1  13   9        9.03        5.93      2.83 o
   2  13   9        3.74        2.68      2.86 o
   3  13   9        0.19       -2.79      2.79 o
   4  13   9        0.45        8.93      6.83 o
  -6  14   9        9.50        7.65      4.16 o
  -5  14   9        6.83        8.98      3.54 o
  -4  14   9        0.04       -2.40      2.58 o
  -3  14   9        1.18       -2.48      2.48 o
  -2  14   9       30.25       30.91      3.33 o
  -1  14   9        7.41        0.44      3.72 o
   0  14   9        0.01       -0.60      3.65 o
   1  14   9        5.63        3.99      2.78 o
   2  14   9        6.45        2.37      3.38 o
   3  14   9        1.73       -3.01      3.01 o
  -6  15   9        0.76        4.20     12.34 o
  -5  15   9        0.02       -3.10      3.10 o
  -4  15   9       97.06       99.56      6.78 o
  -3  15   9        0.05       -2.94      2.94 o
  -2  15   9        0.53       -2.90      2.90 o
  -1  15   9        0.81       -1.70      2.46 o
   0  15   9       61.03       70.65      4.88 o
   1  15   9       14.06       15.87      3.09 o
   2  15   9       16.08       14.44      4.56 o
   3  15   9        0.71        4.75      3.95 o
  -5  16   9        2.31       -3.22      3.22 o
  -4  16   9        0.07       -2.88      2.88 o
  -3  16   9        3.69       -3.44      3.44 o
  -2  16   9        0.54       -2.81      2.81 o
  -1  16   9        2.95       -0.57      3.15 o
   0  16   9        7.12        5.87      3.74 o
   1  16   9       94.39      107.26      8.26 o
   2  16   9        7.25        4.35      3.82 o
  -4  17   9       11.56        0.49      3.71 o
  -3  17   9        5.13       -1.99      5.58 o
  -2  17   9        0.68        0.26      3.36 o
  -1  17   9        4.57        0.45      2.86 o
   0  17   9        7.50        1.62      3.79 o
   1  17   9        7.98        9.24      3.49 o
  -4  18   9        8.20       -0.26      5.78 o
  -3  18   9        0.85       -3.46      3.46 o
  -2  18   9       17.25       12.54      5.20 o
  -1  18   9        0.25       -2.99      2.99 o
   0  18   9        0.49       -2.22      3.38 o
  -2  19   9       17.17       17.90      6.96 o
  -1  19   9        0.12        0.69      5.98 o
  -8   0  10        4.61       -1.20      3.59 o
  -6   0  10       40.04       39.30      4.24 o
  -4   0  10       57.64       55.18      3.08 o
  -2   0  10     1095.88     1158.81     15.88 o
   0   0  10        3.22       -0.70      1.69 o
   2   0  10      577.83      642.84     13.75 o
   4   0  10        2.62        2.78      3.48 o
  -8   1  10        2.52       -0.30      2.69 o
  -7   1  10        0.86       -1.90      2.35 o
  -6   1  10        4.51        0.50      1.98 o
  -5   1  10        4.90        2.67      2.02 o
  -4   1  10       14.62       15.29      1.65 o
  -3   1  10      452.59      486.59      9.33 o
  -2   1  10       15.19       25.92      2.93 o
  -1   1  10        3.32        1.01      1.14 o
   0   1  10       13.04       16.01      1.51 o
   1   1  10       27.54       27.27      1.72 o
   2   1  10      371.60      432.56      6.40 o
   3   1  10       13.74       15.87      2.17 o
   4   1  10        9.47        7.95      2.80 o
   5   1  10       11.19       10.73      3.03 o
  -8   2  10        9.84        4.72      2.89 o
  -7   2  10        0.35       -2.32      2.32 o
  -6   2  10        6.93        2.75      2.00 o
  -5   2  10       52.56       54.75      2.86 o
  -4   2  10      248.46      270.98      5.04 o
  -3   2  10       21.90       34.30      3.77 o
  -2   2  10       59.39       57.69      3.66 o
  -1   2  10       64.46       55.36      2.02 o
   0   2  10        6.90        7.87      1.14 o
   1   2  10        0.33       -1.12      1.12 o
   2   2  10       87.28       91.29      3.98 o
   3   2  10       11.41       15.26      2.34 o
   4   2  10        6.63        2.80      2.25 o
   5   2  10        0.46       -1.78      2.55 o
  -8   3  10        3.13        0.53      2.99 o
  -7   3  10       19.72       14.20      2.91 o
  -6   3  10        7.50        1.86      2.00 o
  -5   3  10       22.05       20.53      2.20 o
  -4   3  10      327.33      321.53      5.09 o
  -3   3  10       44.05       44.17      2.64 o
  -2   3  10      287.67      311.10      5.50 o
  -1   3  10       91.23       94.72      2.70 o
   0   3  10       11.67       10.77      1.34 o
   1   3  10        0.79       -1.15      1.15 o
   2   3  10       78.35       81.22      3.16 o
   3   3  10        7.56        3.62      2.01 o
   4   3  10        5.34        2.14      2.00 o
   5   3  10       31.73       36.02      3.06 o
  -8   4  10        9.96       10.78      3.33 o
  -7   4  10       26.88       17.58      3.02 o
  -6   4  10        6.14        2.21      2.07 o
  -5   4  10        3.27        1.37      2.00 o
  -4   4  10        0.76        3.80      1.29 o
  -3   4  10      211.30      213.53      4.46 o
  -2   4  10        1.08        1.89      1.43 o
  -1   4  10       54.26       49.51      2.50 o
   0   4  10        1.90        1.09      1.41 o
   1   4  10       43.94       42.34      2.15 o
   2   4  10       22.37       17.66      2.10 o
   3   4  10        4.65        1.22      2.15 o
   4   4  10       22.87       19.07      2.81 o
   5   4  10       63.36       77.47      4.42 o
  -8   5  10        0.85        1.89      2.80 o
  -7   5  10       10.23        8.66      2.77 o
  -6   5  10       16.59       13.18      2.40 o
  -5   5  10        3.79        3.07      2.22 o
  -4   5  10        1.90        0.13      1.18 o
  -3   5  10       15.87       17.19      1.86 o
  -2   5  10        0.47       -1.55      1.65 o
  -1   5  10        0.31       -0.99      1.21 o
   0   5  10       10.73        6.05      1.60 o
   1   5  10      105.32      111.59      3.40 o
   2   5  10        1.99       -1.86      1.86 o
   3   5  10       12.12       12.15      2.33 o
   4   5  10        0.09       -1.92      1.92 o
   5   5  10        2.02        2.31      3.12 o
  -8   6  10       11.08        8.96      3.18 o
  -7   6  10       26.51       24.15      3.57 o
  -6   6  10        1.61       -1.26      1.97 o
  -5   6  10       44.13       49.98      3.53 o
  -4   6  10       55.58       61.82      2.64 o
  -3   6  10        1.61        0.89      1.66 o
  -2   6  10       10.45        5.98      2.07 o
  -1   6  10       55.84       50.91      2.94 o
   0   6  10      148.05      158.73      4.21 o
   1   6  10        1.37        0.86      1.52 o
   2   6  10       70.67       71.50      3.19 o
   3   6  10        4.02        1.69      2.00 o
   4   6  10        0.16       -1.30      2.12 o
   5   6  10       19.09       19.83      4.19 o
  -8   7  10       17.56       21.62      3.82 o
  -7   7  10        2.75        4.09      2.92 o
  -6   7  10        6.63        1.33      2.50 o
  -5   7  10      282.35      317.84      9.39 o
  -4   7  10       81.74       75.86      3.57 o
  -3   7  10        6.29        5.45      1.88 o
  -2   7  10       25.15       23.73      2.50 o
  -1   7  10        4.81        6.16      2.07 o
   0   7  10        0.01        2.48      1.65 o
   1   7  10        4.85        0.54      1.95 o
   2   7  10       11.13       14.95      2.11 o
   3   7  10       23.91       25.45      2.71 o
   4   7  10        5.12        2.45      2.31 o
  -8   8  10        0.32       -1.89      4.97 o
  -7   8  10       32.45       28.73      4.87 o
  -6   8  10        0.52       -0.42      2.33 o
  -5   8  10       12.82       20.69      2.72 o
  -4   8  10       44.84       38.52      3.24 o
  -3   8  10        5.55        3.86      1.82 o
  -2   8  10        0.45       -1.72      1.72 o
  -1   8  10      167.82      175.07      8.27 o
   0   8  10        0.57       -0.91      1.91 o
   1   8  10       12.61       11.68      2.13 o
   2   8  10       37.11       31.78      2.75 o
   3   8  10        0.13       -0.05      2.21 o
   4   8  10        2.86        1.12      2.17 o
  -7   9  10        1.81        5.43      3.15 o
  -6   9  10        4.11        6.35      2.67 o
  -5   9  10        2.41       -0.53      2.68 o
  -4   9  10        4.60        3.77      2.19 o
  -3   9  10        1.87       -0.62      1.67 o
  -2   9  10      146.39      175.33      5.19 o
  -1   9  10        0.12        4.55      2.52 o
   0   9  10      114.52      129.06      6.51 o
   1   9  10       11.92        9.56      2.59 o
   2   9  10        0.40       -1.75      1.75 o
   3   9  10       25.25       13.44      2.57 o
   4   9  10        0.76       -2.07      2.07 o
  -7  10  10        0.49       -3.02      3.02 o
  -6  10  10        2.62        8.95      2.86 o
  -5  10  10        1.43        1.79      2.39 o
  -4  10  10        1.44       -2.04      2.74 o
  -3  10  10        8.85        7.25      2.03 o
  -2  10  10       58.08       56.39      3.49 o
  -1  10  10      295.06      333.95     11.03 o
   0  10  10        0.50        0.84      2.43 o
   1  10  10        0.05       -2.12      2.12 o
   2  10  10        0.04       -0.86      2.40 o
   3  10  10        6.05       -0.83      2.27 o
   4  10  10        1.27       -0.63      2.56 o
  -7  11  10        1.26       -2.91      2.91 o
  -6  11  10       85.38       89.11      6.25 o
  -5  11  10       36.67       31.95      4.18 o
  -4  11  10       43.03       43.77      4.73 o
  -3  11  10        0.25       -1.59      1.81 o
  -2  11  10       34.56       29.86      2.88 o
  -1  11  10       53.00       60.48      3.86 o
   0  11  10       13.68       13.11      2.77 o
   1  11  10        1.79       -0.55      2.28 o
   2  11  10       14.13       18.49      3.00 o
   3  11  10        4.99        3.87      2.53 o
  -6  12  10       23.86       25.50      4.48 o
  -5  12  10        1.12        0.87      3.25 o
  -4  12  10       11.73        9.03      3.18 o
  -3  12  10       10.52        8.55      2.88 o
  -2  12  10        2.38       -2.04      2.04 o
  -1  12  10        8.78       12.77      2.74 o
   0  12  10        4.16        5.33      2.71 o
   1  12  10        0.11       -2.16      2.16 o
   2  12  10       22.84       18.10      3.59 o
   3  12  10        0.83       -3.80      3.80 o
  -6  13  10        1.35        0.23      3.90 o
  -5  13  10        0.39       -3.06      3.06 o
  -4  13  10        0.28       -2.19      2.92 o
  -3  13  10        0.32       -2.06      2.56 o
  -2  13  10       25.72       20.62      3.86 o
  -1  13  10       15.78       10.42      2.66 o
   0  13  10       45.67       52.56      4.06 o
   1  13  10       18.77       27.41      4.30 o
   2  13  10        9.52        9.79      3.34 o
   3  13  10        0.32       -2.91      2.91 o
  -6  14  10       19.69       26.78     11.03 o
  -5  14  10        8.67        3.46      3.47 o
  -4  14  10       36.14       28.14      3.94 o
  -3  14  10        1.95       -2.33      2.33 o
  -2  14  10        7.27        2.15      3.03 o
  -1  14  10        2.09       -0.77      2.36 o
   0  14  10       14.92       21.60      3.82 o
   1  14  10        0.16       -2.97      2.97 o
   2  14  10        6.34        2.88      3.78 o
  -5  15  10       13.05        9.02      3.50 o
  -4  15  10        3.26        3.66      3.20 o
  -3  15  10        1.37       -1.17      3.17 o
  -2  15  10        3.19       -0.26      2.61 o
  -1  15  10       11.31        9.09      2.84 o
   0  15  10      102.87      101.35      7.18 o
   1  15  10       52.29       64.93      5.56 o
   2  15  10        0.47       -5.08      5.08 o
  -4  16  10        3.04       -1.25      4.06 o
  -3  16  10       19.64       13.76      5.20 o
  -2  16  10        4.27        1.17      3.46 o
  -1  16  10        0.22       -2.28      3.46 o
   0  16  10       42.57       37.84      4.77 o
   1  16  10        1.77        4.97      5.22 o
  -3  17  10       16.36       15.07      5.77 o
  -2  17  10        3.15       -2.44      4.15 o
  -1  17  10        8.30        5.09      3.88 o
   0  17  10       27.28       24.18      9.69 o
  -7   0  11       22.01        8.21      4.24 o
  -5   0  11       16.57       15.47      2.66 o
  -3   0  11       97.93      105.64      7.28 o
  -1   0  11       95.21       96.61      4.65 o
   1   0  11      164.67      176.87      9.72 o
   3   0  11        7.57        6.45      2.95 o
  -8   1  11        1.59       -1.70      3.64 o
  -7   1  11        0.03       -3.25      3.25 o
  -6   1  11        2.58       -2.10      2.10 o
  -5   1  11        5.29        3.37      1.62 o
  -4   1  11       37.64       31.16      2.53 o
  -3   1  11        8.93       13.43      2.49 o
  -2   1  11       40.67       45.52      2.96 o
  -1   1  11       16.54       14.48      1.53 o
   0   1  11        0.04       -1.27      1.27 o
   1   1  11        7.35       11.25      2.28 o
   2   1  11       11.11       14.64      2.09 o
   3   1  11        2.15       -2.17      2.17 o
   4   1  11        0.03       -1.07      2.41 o
  -8   2  11        3.63       -2.91      2.91 o
  -7   2  11        6.43       -0.49      3.22 o
  -6   2  11        0.21       -1.92      1.92 o
  -5   2  11        0.83       -1.62      1.62 o
  -4   2  11       13.42       12.99      2.06 o
  -3   2  11       76.60       81.66      4.71 o
  -2   2  11        0.09       -0.21      1.54 o
  -1   2  11       88.29       95.23      3.95 o
   0   2  11       14.45       11.68      1.66 o
   1   2  11       49.43       52.79      2.99 o
   2   2  11        7.12       14.07      2.10 o
   3   2  11        0.42        0.68      2.09 o
   4   2  11        3.40       -0.61      3.12 o
  -8   3  11       12.81       12.44      3.59 o
  -7   3  11        4.18       -2.82      2.82 o
  -6   3  11        7.57       -0.64      2.21 o
  -5   3  11       80.87       69.78      4.29 o
  -4   3  11       15.03       16.11      1.97 o
  -3   3  11      107.43      124.83      3.76 o
  -2   3  11       87.41      104.04      4.77 o
  -1   3  11        0.07       -0.82      1.15 o
   0   3  11       36.15       32.29      2.05 o
   1   3  11        0.01       -1.60      1.60 o
   2   3  11      147.59      156.47      5.96 o
   3   3  11        8.85        4.77      2.72 o
   4   3  11       41.37       52.41      3.54 o
  -8   4  11        5.15        9.95      3.29 o
  -7   4  11        1.10       -2.45      2.45 o
  -6   4  11        0.07       -2.17      2.17 o
  -5   4  11        1.98       -0.08      2.31 o
  -4   4  11       19.19       29.08      2.53 o
  -3   4  11        3.17        0.26      1.80 o
  -2   4  11      333.72      374.39      6.79 o
  -1   4  11        2.33        0.95      1.72 o
   0   4  11        2.12       -0.21      1.73 o
   1   4  11       57.11       60.13      2.91 o
   2   4  11        6.44        3.93      2.16 o
   3   4  11        0.59       -0.85      2.21 o
   4   4  11        0.62        1.09      2.64 o
  -8   5  11        6.71        6.20      3.33 o
  -7   5  11        0.12       -2.29      2.69 o
  -6   5  11        3.35       -1.02      2.18 o
  -5   5  11        0.02       -0.88      2.15 o
  -4   5  11      276.13      302.30      9.41 o
  -3   5  11        1.47       -1.05      1.91 o
  -2   5  11      130.99      155.49      5.01 o
  -1   5  11        1.76        0.47      1.91 o
   0   5  11       23.47       23.59      2.33 o
   1   5  11        2.87        3.72      1.81 o
   2   5  11        1.35       -0.76      1.95 o
   3   5  11       14.26       11.27      2.45 o
   4   5  11        0.31       -1.95      2.23 o
  -7   6  11        9.99        8.99      3.27 o
  -6   6  11        0.62       -0.94      2.10 o
  -5   6  11       44.91       44.11      3.42 o
  -4   6  11       34.60       35.25      2.52 o
  -3   6  11       38.04       37.67      2.84 o
  -2   6  11       70.09       77.02      3.86 o
  -1   6  11       52.67       43.06      3.45 o
   0   6  11       53.93       45.27      3.93 o
   1   6  11        2.04       -0.97      1.77 o
   2   6  11        5.89       -0.38      2.02 o
   3   6  11        8.46        7.45      2.45 o
   4   6  11        7.02        7.63      2.49 o
  -7   7  11        1.63        5.31      2.99 o
  -6   7  11       15.35       14.74      2.78 o
  -5   7  11      118.55      117.40      9.98 o
  -4   7  11       67.46       65.17      4.37 o
  -3   7  11        4.08        2.02      1.78 o
  -2   7  11       61.84       53.76      3.29 o
  -1   7  11       66.44       75.28      4.16 o
   0   7  11       91.01       86.43      5.45 o
   1   7  11       11.88        6.25      2.24 o
   2   7  11        2.44       -0.97      2.13 o
   3   7  11        0.81       -1.58      2.26 o
   4   7  11        3.30        3.30      2.79 o
  -7   8  11        4.02       -0.20      3.02 o
  -6   8  11       17.84       16.65      3.07 o
  -5   8  11        1.70        5.02      2.65 o
  -4   8  11        0.52       -1.13      2.17 o
  -3   8  11       64.45       66.10      3.71 o
  -2   8  11       30.72       34.62      3.15 o
  -1   8  11        8.34        9.55      2.43 o
   0   8  11        0.58       -1.73      2.24 o
   1   8  11        6.67        4.54      2.22 o
   2   8  11        0.09       -0.90      2.09 o
   3   8  11        5.42        5.75      2.53 o
  -7   9  11       26.50       30.33      4.07 o
  -6   9  11        8.19        5.30      3.67 o
  -5   9  11       10.94       13.61      3.32 o
  -4   9  11       18.81       13.24      2.90 o
  -3   9  11        1.49       -1.80      1.80 o
  -2   9  11       47.41       54.33      3.34 o
  -1   9  11       96.71      105.63      5.28 o
   0   9  11        6.98        7.29      3.00 o
   1   9  11        2.68        1.76      2.43 o
   2   9  11      129.85      158.34      8.41 o
   3   9  11        0.83       -2.43      2.43 o
  -7  10  11        4.06        0.53      8.40 o
  -6  10  11        2.05        1.52      3.26 o
  -5  10  11        0.14       -3.37      3.37 o
  -4  10  11       12.14        8.41      2.82 o
  -3  10  11        5.04        1.51      2.49 o
  -2  10  11       54.92       63.02      4.33 o
  -1  10  11       75.55       82.35      4.49 o
   0  10  11       26.92       29.63      3.29 o
   1  10  11        3.68        1.75      2.64 o
   2  10  11       77.59       92.24      4.58 o
   3  10  11       15.90       20.65      3.14 o
  -6  11  11        9.39        9.45      4.13 o
  -5  11  11        1.90       -2.25      3.23 o
  -4  11  11        0.16       -2.65      2.65 o
  -3  11  11        3.96       -2.10      2.59 o
  -2  11  11        5.91        6.63      2.66 o
  -1  11  11       39.42       43.51      4.52 o
   0  11  11       27.48       31.36      3.31 o
   1  11  11       13.31        7.77      3.59 o
   2  11  11        0.63        2.90      2.93 o
   3  11  11        2.64        6.86      3.19 o
  -6  12  11       16.04       10.37      4.92 o
  -5  12  11        7.58        4.58      3.23 o
  -4  12  11        3.38       -2.65      2.65 o
  -3  12  11        5.72        1.92      3.01 o
  -2  12  11       83.18       81.93      4.65 o
  -1  12  11       17.77       14.90      3.32 o
   0  12  11        2.95        1.63      2.45 o
   1  12  11        9.21        5.56      3.37 o
   2  12  11        3.05       -1.28      2.85 o
  -5  13  11        2.10        0.66      3.95 o
  -4  13  11        0.01       -2.70      2.70 o
  -3  13  11        4.86       -0.82      3.89 o
  -2  13  11        3.44       -1.15      3.23 o
  -1  13  11       32.34       35.83      3.95 o
   0  13  11       35.52       38.98      3.86 o
   1  13  11       17.14       18.05      3.63 o
   2  13  11        0.08       -2.59      4.51 o
  -5  14  11        2.33       -3.60      3.60 o
  -4  14  11        2.94       -1.09      3.14 o
  -3  14  11        2.93       -2.89      2.89 o
  -2  14  11       10.69        0.51      4.07 o
  -1  14  11        2.84        1.85      4.23 o
   0  14  11       13.44       19.04      4.42 o
   1  14  11       39.71       49.81      5.28 o
  -4  15  11        1.62       -3.48      3.48 o
  -3  15  11       20.90        5.17      4.12 o
  -2  15  11        0.08       -1.04      3.27 o
  -1  15  11        1.86       -2.34      2.43 o
   0  15  11        3.36        2.45      4.81 o
  -3  16  11        0.00       -2.91      3.51 o
  -2  16  11       11.01        5.32      4.65 o
  -1  16  11       40.88       26.19      8.43 o
  -6   0  12        1.29       -4.19      4.19 o
  -4   0  12        0.00       -2.25      2.25 o
  -2   0  12       45.21       41.74      4.47 o
   0   0  12        0.49       -1.97      1.97 o
   2   0  12      172.14      181.77     12.67 o
  -7   1  12        3.87       -4.13      4.13 o
  -6   1  12        4.93       -0.10      2.16 o
  -5   1  12        9.58        7.15      1.90 o
  -4   1  12        1.37       -1.85      1.85 o
  -3   1  12      201.77      250.65      8.07 o
  -2   1  12       25.82       21.85      2.53 o
  -1   1  12       17.14       16.05      1.90 o
   0   1  12        0.39       -1.40      1.40 o
   1   1  12       79.81       86.53      3.86 o
   2   1  12       53.12       63.06      4.21 o
   3   1  12        0.41       -2.46      2.46 o
  -7   2  12        1.70       -3.96      3.96 o
  -6   2  12        1.61       -2.25      2.25 o
  -5   2  12       13.94        3.69      2.06 o
  -4   2  12       18.92       13.55      2.38 o
  -3   2  12       63.11       62.82      3.26 o
  -2   2  12        8.80        4.57      2.10 o
  -1   2  12        1.45       -1.67      1.67 o
   0   2  12       38.92       39.60      2.61 o
   1   2  12      119.11      134.96      4.46 o
   2   2  12       27.10       25.59      3.08 o
   3   2  12        2.89        0.57      2.45 o
  -7   3  12        0.07       -2.88      2.88 o
  -6   3  12        8.41        6.43      2.58 o
  -5   3  12        0.79       -1.91      1.95 o
  -4   3  12       43.66       50.00      3.02 o
  -3   3  12        1.12        4.34      2.02 o
  -2   3  12       55.20       62.30      3.33 o
  -1   3  12        3.75       -0.80      1.88 o
   0   3  12        8.53        4.88      1.80 o
   1   3  12        4.00        2.41      1.91 o
   2   3  12      121.53      141.62      7.55 o
   3   3  12        0.50        0.62      2.60 o
  -7   4  12        2.37       -0.02      3.64 o
  -6   4  12       10.99       14.76      2.86 o
  -5   4  12        7.13        3.43      2.19 o
  -4   4  12       74.49       84.12      4.05 o
  -3   4  12        0.41       -0.44      2.01 o
  -2   4  12       36.26       36.57      3.30 o
  -1   4  12        3.72        0.64      2.01 o
   0   4  12       24.55       21.87      2.35 o
   1   4  12       20.19       21.00      2.36 o
   2   4  12        6.86        6.24      2.27 o
   3   4  12        7.89        9.64      2.97 o
  -7   5  12        0.99       -2.74      2.74 o
  -6   5  12        8.07        5.30      2.50 o
  -5   5  12       13.03       10.62      3.41 o
  -4   5  12       93.42       87.89      4.90 o
  -3   5  12        0.01       -1.82      1.82 o
  -2   5  12        5.30        2.91      2.53 o
  -1   5  12       10.83        6.02      2.50 o
   0   5  12       39.96       46.64      2.95 o
   1   5  12       13.27       13.31      2.20 o
   2   5  12        4.46        1.83      2.32 o
   3   5  12        0.23        0.92      2.32 o
  -7   6  12        3.29        0.63      4.11 o
  -6   6  12        1.19       -1.82      2.70 o
  -5   6  12       48.34       35.59      4.25 o
  -4   6  12        1.64        3.26      2.25 o
  -3   6  12       31.46       32.09      3.22 o
  -2   6  12        3.37        1.71      2.30 o
  -1   6  12        0.50       -1.06      2.12 o
   0   6  12        0.03       -0.38      2.27 o
   1   6  12        5.52        3.26      2.19 o
   2   6  12       15.99       11.64      2.73 o
   3   6  12       19.01       15.58      2.85 o
  -7   7  12       14.34       16.81      4.02 o
  -6   7  12        8.66        2.54      3.36 o
  -5   7  12        1.73        0.94      3.32 o
  -4   7  12       53.65       51.14      3.86 o
  -3   7  12        0.59        2.03      2.33 o
  -2   7  12        0.15       -2.24      2.29 o
  -1   7  12      112.10      130.13      8.59 o
   0   7  12        6.59        5.86      2.52 o
   1   7  12        6.41        1.94      2.27 o
   2   7  12        0.41       -2.24      2.24 o
   3   7  12        4.88       10.44      3.08 o
  -6   8  12       15.63       12.50      3.87 o
  -5   8  12        9.03        1.89      2.92 o
  -4   8  12        0.07        1.34      2.77 o
  -3   8  12       70.00       91.61      5.53 o
  -2   8  12       48.36       52.35      3.68 o
  -1   8  12       56.76       59.06      4.24 o
   0   8  12        7.54        3.36      2.63 o
   1   8  12        5.30       -2.39      3.45 o
   2   8  12        2.60       -2.39      2.39 o
  -6   9  12        0.13       -2.38      4.03 o
  -5   9  12        5.22        5.02      3.69 o
  -4   9  12        0.45       -2.46      2.46 o
  -3   9  12       17.30       19.34      3.69 o
  -2   9  12      124.16      144.71      5.76 o
  -1   9  12        2.75        0.48      2.63 o
   0   9  12       23.14       20.13      4.09 o
   1   9  12        2.18       -2.89      2.94 o
   2   9  12        0.24       -2.76      2.76 o
  -6  10  12       23.67       24.34      4.68 o
  -5  10  12        0.29       -0.76      3.82 o
  -4  10  12        3.96        5.11      3.07 o
  -3  10  12        0.26       -2.72      2.72 o
  -2  10  12       67.75       73.59      4.93 o
  -1  10  12       34.50       25.67      3.38 o
   0  10  12       23.74       23.30      3.21 o
   1  10  12        0.35       -3.10      3.10 o
   2  10  12       17.65       18.52      3.56 o
  -6  11  12        2.88       16.54      9.71 o
  -5  11  12        0.64        1.62      3.50 o
  -4  11  12        1.22       -2.86      2.86 o
  -3  11  12        0.58       -3.69      3.69 o
  -2  11  12        3.72        1.68      2.37 o
  -1  11  12        5.27        8.19      3.07 o
   0  11  12        0.03       -2.56      2.56 o
   1  11  12        1.12       -2.84      2.84 o
  -5  12  12        1.05       -0.30      3.71 o
  -4  12  12        6.77       -3.32      3.32 o
  -3  12  12        4.09       -2.13      3.07 o
  -2  12  12       46.00       36.79      4.62 o
  -1  12  12       17.12       11.30      3.04 o
   0  12  12        6.34        2.45      3.25 o
   1  12  12       11.48       11.32      4.10 o
  -4  13  12        7.77       -0.50      3.57 o
  -3  13  12        0.08       -2.81      2.81 o
  -2  13  12        6.27        0.71      2.95 o
  -1  13  12        4.27        0.18      2.71 o
   0  13  12        7.88        4.97      6.01 o
  -4  14  12        3.22       -0.22      4.26 o
  -3  14  12        8.50        1.58      3.05 o
  -2  14  12        0.00       -3.24      3.24 o
  -1  14  12        0.73       -2.22      3.69 o
   0  14  12        1.66        0.00      8.40 o
  -2  15  12        0.65       -5.51      8.66 o
  -7   0  13       12.09        5.78      6.30 o
  -5   0  13        9.64       13.47      3.97 o
  -3   0  13       28.20       28.07      4.96 o
  -1   0  13        4.01        2.83      2.63 o
   1   0  13       10.79       13.40      4.74 o
  -7   1  13        0.37        2.73      3.29 o
  -6   1  13       19.95       24.44      3.18 o
  -5   1  13       20.64       19.36      2.92 o
  -4   1  13        1.02       -2.03      2.03 o
  -3   1  13       13.99       16.26      2.91 o
  -2   1  13        3.33        2.07      1.95 o
  -1   1  13        1.48       -0.35      1.89 o
   0   1  13        2.40        0.06      2.17 o
   1   1  13      136.76      157.49      8.96 o
   2   1  13        9.88       -0.57      4.35 o
  -7   2  13        0.43       -4.73      4.73 o
  -6   2  13        8.25        4.51      2.57 o
  -5   2  13       23.84       29.37      2.96 o
  -4   2  13        1.88        0.64      2.28 o
  -3   2  13        2.38        5.02      2.56 o
  -2   2  13        0.27       -1.83      1.83 o
  -1   2  13        5.70        3.49      2.02 o
   0   2  13        0.60       -1.89      1.93 o
   1   2  13        0.30        2.72      2.71 o
   2   2  13       38.25       46.69      4.07 o
  -7   3  13        1.46        2.33      3.75 o
  -6   3  13        1.48       -0.93      2.58 o
  -5   3  13       61.75       63.04      4.22 o
  -4   3  13       11.31       13.81      3.39 o
  -3   3  13       14.95       16.27      2.78 o
  -2   3  13        0.00       -2.13      2.13 o
  -1   3  13        2.94       -1.33      2.02 o
   0   3  13        8.49        6.95      1.94 o
   1   3  13       33.49       37.48      3.45 o
   2   3  13        0.57        2.89      3.46 o
  -6   4  13        0.25       -0.19      2.84 o
  -5   4  13        0.07        1.64      2.69 o
  -4   4  13        1.59        7.59      4.17 o
  -3   4  13       43.92       56.17      3.78 o
  -2   4  13        0.59       -2.10      2.10 o
  -1   4  13        2.79       -2.40      2.40 o
   0   4  13        1.90        1.60      1.91 o
   1   4  13       53.97       56.34      3.64 o
   2   4  13        3.00        3.00      2.45 o
  -6   5  13        2.25        0.49      3.09 o
  -5   5  13       28.66       17.85      3.24 o
  -4   5  13        0.00        0.69      3.12 o
  -3   5  13        0.02        4.40      2.52 o
  -2   5  13       13.96       10.07      2.76 o
  -1   5  13        2.21       -0.50      2.68 o
   0   5  13       43.15       43.39      3.60 o
   1   5  13       31.18       34.47      3.47 o
   2   5  13        2.11        0.82      2.54 o
  -6   6  13        0.60        5.58      3.30 o
  -5   6  13       26.35       19.17      3.39 o
  -4   6  13        8.86       14.14      3.65 o
  -3   6  13       27.29       31.62      3.32 o
  -2   6  13       16.89       16.35      2.98 o
  -1   6  13       31.12       29.87      3.52 o
   0   6  13       16.89       14.93      2.94 o
   1   6  13       11.30       16.00      3.05 o
   2   6  13        1.14       -1.86      3.35 o
  -6   7  13        4.00       -1.38      4.11 o
  -5   7  13        1.62       -2.98      5.00 o
  -4   7  13        0.24        1.00      3.22 o
  -3   7  13        2.22        5.71      3.36 o
  -2   7  13        1.54       -2.27      2.46 o
  -1   7  13       24.23       20.37      3.39 o
   0   7  13        5.58        7.25      2.74 o
   1   7  13       12.68       11.61      3.46 o
   2   7  13        5.56        5.16      3.09 o
  -6   8  13        2.25        4.23      4.93 o
  -5   8  13       12.66        5.25      4.02 o
  -4   8  13        0.44       -2.77      2.77 o
  -3   8  13       45.61       53.10      4.58 o
  -2   8  13        0.29        1.32      2.77 o
  -1   8  13       11.10        9.47      2.97 o
   0   8  13       14.71       23.67      3.62 o
   1   8  13       12.88        1.67      4.79 o
  -5   9  13        2.38       -3.64      4.91 o
  -4   9  13        4.49       -2.85      2.85 o
  -3   9  13       42.58       46.70      5.20 o
  -2   9  13       10.02        9.20      2.85 o
  -1   9  13        1.77       -3.50      3.50 o
   0   9  13        3.15        0.45      3.42 o
   1   9  13        4.03       -2.48      3.09 o
  -5  10  13       17.53       17.41      5.81 o
  -4  10  13        0.90       -3.18      3.18 o
  -3  10  13        0.69        1.11      3.88 o
  -2  10  13       12.63       11.83      5.28 o
  -1  10  13       15.26       15.77      3.37 o
   0  10  13        0.08       -3.21      3.21 o
  -4  11  13       11.79        8.67      3.49 o
  -3  11  13        4.36        0.74      3.39 o
  -2  11  13        1.15       -3.22      3.47 o
  -1  11  13        0.99        1.95      2.77 o
   0  11  13        4.56       -1.56      3.87 o
  -4  12  13        0.96       -0.77      3.73 o
  -3  12  13        0.04       -3.51      3.52 o
  -2  12  13        2.12       -2.75      4.40 o
  -1  12  13        4.34        4.03      3.40 o
  -2  13  13        7.34        3.15      9.19 o
  -6   0  14        9.99       12.93      4.33 o
  -4   0  14        0.25       -3.72      3.72 o
  -2   0  14       25.86       39.24      4.28 o
   0   0  14       15.10       13.83      3.70 o
  -6   1  14        1.69        3.73      2.78 o
  -5   1  14        0.22        1.82      3.16 o
  -4   1  14        7.37       -0.27      3.33 o
  -3   1  14       43.02       44.49      3.89 o
  -2   1  14       26.39       24.84      2.90 o
  -1   1  14        1.40       -0.99      2.16 o
   0   1  14       19.61       16.31      3.11 o
   1   1  14       29.47       45.96      4.70 o
  -6   2  14       13.06        9.39      3.73 o
  -5   2  14       22.30       31.41      4.37 o
  -4   2  14        1.20       -3.12      3.12 o
  -3   2  14        1.19       -0.87      2.69 o
  -2   2  14        5.15        6.88      2.51 o
  -1   2  14        0.06       -1.90      1.90 o
   0   2  14       22.49       21.82      3.02 o
   1   2  14        5.56        8.61      3.84 o
  -6   3  14        2.46        1.51      4.06 o
  -5   3  14        0.25        6.45      3.40 o
  -4   3  14        0.17       -3.10      3.10 o
  -3   3  14       19.65       16.59      3.43 o
  -2   3  14       11.62        6.97      2.58 o
  -1   3  14        1.20       -2.40      2.40 o
   0   3  14        8.33        6.10      2.49 o
   1   3  14       14.41        8.66      3.24 o
  -6   4  14        0.01       -4.03      4.03 o
  -5   4  14       22.08       34.12      4.54 o
  -4   4  14       10.52        7.33      3.46 o
  -3   4  14        2.04        1.30      2.49 o
  -2   4  14        0.17       -2.46      2.46 o
  -1   4  14        0.09       -2.28      2.28 o
   0   4  14       22.69       24.80      3.40 o
   1   4  14        9.82        4.99      3.49 o
  -5   5  14        7.76        6.99      3.79 o
  -4   5  14       91.59      109.60      7.10 o
  -3   5  14        3.41       -1.15      3.05 o
  -2   5  14        0.97       -2.55      2.55 o
  -1   5  14        0.03       -2.60      2.60 o
   0   5  14        9.12        7.09      3.83 o
   1   5  14        7.87       15.08      4.26 o
  -5   6  14        3.91       -0.44      3.28 o
  -4   6  14        0.34        0.21      5.94 o
  -3   6  14        0.38        2.17      3.05 o
  -2   6  14        2.29       -2.31      2.82 o
  -1   6  14       11.61        8.95      2.85 o
   0   6  14        0.24       -3.09      3.09 o
  -5   7  14        4.15        2.04      3.19 o
  -4   7  14        4.03        0.10      3.27 o
  -3   7  14       28.90       24.07      4.01 o
  -2   7  14        0.02       -1.20      2.66 o
  -1   7  14        2.96       -2.78      2.78 o
   0   7  14        0.00       -3.34      3.34 o
  -4   8  14       37.66       51.49      4.95 o
  -3   8  14        6.45        6.37      3.30 o
  -2   8  14       30.69       24.13      4.37 o
  -1   8  14        1.81       -2.95      2.95 o
   0   8  14        0.34       -0.07      4.68 o
  -4   9  14        2.67       -0.11      3.56 o
  -3   9  14       11.13        6.16      3.43 o
  -2   9  14        0.11        1.70      3.76 o
  -1   9  14       27.72       29.80      4.78 o
  -3  10  14        0.83       -1.93      5.15 o
  -2  10  14       55.80       53.80      6.76 o
  -5   0  15       12.19       12.60      7.88 o
  -3   0  15       40.07       35.54      5.35 o
  -1   0  15        0.60       -2.76      2.76 o
  -5   1  15        5.06        8.13      6.65 o
  -4   1  15        0.11       -3.82      3.82 o
  -3   1  15        0.22        0.78      2.81 o
  -2   1  15        0.38       -0.38      2.48 o
  -1   1  15        1.28       -1.83      2.37 o
  -4   2  15        1.95       -1.95      3.65 o
  -3   2  15        0.04        0.82      2.95 o
  -2   2  15        3.73        5.40      2.78 o
  -1   2  15        0.73       -2.50      2.50 o
  -4   3  15       23.24       20.47      3.93 o
  -3   3  15       15.70       20.87      5.87 o
  -2   3  15        0.65       -0.12      2.48 o
  -1   3  15        0.09       -2.73      2.73 o
  -4   4  15       23.45       25.04      7.31 o
  -3   4  15        3.05        7.37      3.51 o
  -2   4  15        6.66        0.97      2.84 o
  -1   4  15        6.65        2.86      3.17 o
  -4   5  15        7.59       13.10      5.11 o
  -3   5  15        0.65        1.22      3.41 o
  -2   5  15        3.67       -3.15      3.15 o
  -1   5  15       14.48       18.13      6.68 o
  -3   6  15        3.10       -0.73      3.98 o
  -2   6  15        0.03       -3.13      5.66 o
 
